# Supplementary material for: Monocyte depletion enhances neutrophil influx and proneural to mesenchymal transition in glioblastoma
Source: Nat Commun. 2023 Apr 3;14:1839. doi: 10.1038/s41467-023-37361-8 (PMC10070461; doi:10.1038/s41467-023-37361-8)
Supplement: Supplementary file 4 — Source Data [file 41467_2023_37361_MOESM4_ESM.zip]

Archive with 4 entries (4 files):
- Source Data_supp.xlsx
- __MACOSX/._Source Data_supp.xlsx
- Source Data.xlsx
- __MACOSX/._Source Data.xlsx
