# Supplementary material for: Monocyte depletion enhances neutrophil influx and proneural to mesenchymal transition in glioblastoma
Source: Nat Commun. 2023 Apr 3;14:1839. doi: 10.1038/s41467-023-37361-8 (PMC10070461; doi:10.1038/s41467-023-37361-8)
Supplement: Supplementary file 4 — Source Data [file 41467_2023_37361_MOESM4_ESM.zip › Source Data_supp.xlsx]

## Sheet: S1
Overall Survival Status	Sex	G-CIMP Methylation	Gene Expression Subtype	IDH1 Mutation	Overall Survival (Months)	CCL2	stats	stats	Ave +/- Stdev	Ave +/- 0.5 Stdev		Overall Survival Status	Sex	G-CIMP Methylation	Gene Expression Subtype	IDH1 Mutation	Overall Survival (Months)	CCL2	stats	stats	Ave +/- Stdev	Ave +/- 0.5 Stdev		Overall Survival Status	Sex	G-CIMP Methylation	Gene Expression Subtype	IDH1 Mutation	Overall Survival (Months)	CCL8	stats	stats	Ave +/- Stdev	Ave +/- 0.5 Stdev		Overall Survival Status	Sex	G-CIMP Methylation	Gene Expression Subtype	IDH1 Mutation	Overall Survival (Months)	CCL8	stats	stats	Ave +/- Stdev	Ave +/- 0.5 Stdev		Overall Survival Status	Sex
1	Male	non-G-CIMP	Proneural	WT	3.2	-2.4868	Average	-0.47168	-1.5184	-0.99504		1	Female	non-G-CIMP	Mesenchymal	WT	28.9	-2.4868	Average	0.587322	-0.188193	0.199565		1	Male	non-G-CIMP	Proneural	WT	11	-2.961	Average	-0.207009	-1.19583	-0.701421		0	Male	non-G-CIMP	Mesenchymal	WT	11.3	-2.1086	Average	0.514027	-0.208836	0.152595		1	Male
1	Female		Proneural	WT	37.8	-2.4868	Stdev	1.04672	0.575041	0.0516803		1	Male	non-G-CIMP	Mesenchymal	WT	11.3	-2.4868	Stdev	0.775515	1.36284	0.975079		1	Female	non-G-CIMP	Proneural	WT	44	-2.0493	Stdev	0.988825	0.781816	0.287403		1	Male	non-G-CIMP	Mesenchymal	WT	12.2	-1.0561	Stdev	0.722864	1.23689	0.875459		1	Male
1	Female	non-G-CIMP	Proneural	WT	25.4	-2.4868	1/2 stdev	0.52336				1	Male	non-G-CIMP	Mesenchymal	WT	34.9	-1.7669	1/2 stdev	0.387757				1	Male		Proneural	WT	2.7	-1.8182	1/2 stdev	0.494412				0	Male	non-G-CIMP	Mesenchymal	WT	0.7	-1.0091	1/2 stdev	0.361432				0	Female
0	Female	non-G-CIMP	Proneural	WT	10.8	-2.4868						1	Male	non-G-CIMP	Mesenchymal	WT	13	-1.0281						1	Male	non-G-CIMP	Proneural	WT	13	-1.6046						1	Male	non-G-CIMP	Mesenchymal	WT	10.5	-0.8691						1	Female
0	Female	non-G-CIMP	Proneural	WT	8.6	-2.1991						0	Female	non-G-CIMP	Mesenchymal	WT	0.4	-0.8458						0	Male	non-G-CIMP	Proneural	WT	8.9	-1.4634						1	Male		Mesenchymal	WT	14	-0.853						1	Female
1	Female	non-G-CIMP	Proneural	WT	44	-1.9731						1	Male	non-G-CIMP	Mesenchymal	WT	8.8	-0.4388						1	Female	non-G-CIMP	Proneural	WT	22.2	-1.3964						0	Female	non-G-CIMP	Mesenchymal	WT	0.4	-0.7302						1	Male
1	Male	non-G-CIMP	Proneural	WT	13	-1.7864						0	Female	non-G-CIMP	Mesenchymal	WT	2.5	-0.3675						1	Female	non-G-CIMP	Proneural	WT	47.9	-1.2077						1	Male	non-G-CIMP	Mesenchymal	WT	20.6	-0.6694						0	Female
1	Male	non-G-CIMP	Proneural	WT	16.5	-1.7444						1	Male	non-G-CIMP	Mesenchymal	WT	10.5	-0.3242						0	Female	non-G-CIMP	Proneural	WT	10.8	-1.1829						0	Male	non-G-CIMP	Mesenchymal	WT	11.1	-0.5465						1	Male
1	Male	non-G-CIMP	Proneural	WT	7.6	-1.7435						1	Female	non-G-CIMP	Mesenchymal	WT	19.3	-0.109						1	Male	non-G-CIMP	Proneural	WT	25.7	-1.1565						1	Male	non-G-CIMP	Mesenchymal	WT	42.7	-0.4768						1	Male
1	Female	non-G-CIMP	Proneural	WT	22.2	-1.6405						0	Male	non-G-CIMP	Mesenchymal	WT	11.3	-0.1059						1	Male	non-G-CIMP	Proneural	WT	12.2	-1.0919						1	Male	non-G-CIMP	Mesenchymal	WT	8.8	-0.3619						1	Male
0	Female	non-G-CIMP	Proneural	WT	3.7	-1.5842						1	Male	non-G-CIMP	Mesenchymal	WT	10.5	0.0664						1	Male	non-G-CIMP	Proneural	WT	3.2	-1.0687						0	Female	non-G-CIMP	Mesenchymal	WT	2.5	-0.2992						1	Female
1	Male	non-G-CIMP	Proneural	WT	4	-1.5306						1	Male	non-G-CIMP	Mesenchymal	WT	2	0.1058						1	Female	non-G-CIMP	Proneural	WT	14.7	-1.0247						1	Male	non-G-CIMP	Mesenchymal	WT	12.9	-0.2612						0	Male
1	Male	non-G-CIMP	Proneural	WT	11	-1.4769						0	Male	non-G-CIMP	Mesenchymal	WT	15.6	0.1168						0	Female	non-G-CIMP	Proneural	WT	8.6	-0.9582						1	Male	non-G-CIMP	Mesenchymal	WT	11.3	-0.2542						1	Male
1	Female	non-G-CIMP	Proneural	WT	2.5	-1.3552						1	Male	non-G-CIMP	Mesenchymal	WT	26.8	0.1601						1	Male	non-G-CIMP	Proneural	WT	0.2	-0.9373						0	Female	non-G-CIMP	Mesenchymal	WT	9.3	-0.1451						1	Male
1	Male	non-G-CIMP	Proneural	WT	0.9	-1.2446						1	Female	non-G-CIMP	Mesenchymal	WT	1.1	0.1971						0	Female	non-G-CIMP	Proneural	WT	9.2	-0.9264						1	Female	non-G-CIMP	Mesenchymal	WT	28.9	0.0135						0	Female
0	Male	non-G-CIMP	Proneural	WT	8.9	-1.0679						0	Male	non-G-CIMP	Mesenchymal	WT	1.2	0.2697						0	Female	non-G-CIMP	Proneural	WT	3.7	-0.9217						0	Female	non-G-CIMP	Mesenchymal	WT	4.8	0.0334						1	Male
0	Female	non-G-CIMP	Proneural	WT	9.2	-1.0078						0	Male	non-G-CIMP	Mesenchymal	WT	13.6	0.2787						1	Male		Proneural	WT	8.4	-0.8899						0	Male	non-G-CIMP	Mesenchymal	WT	18.3	0.1033						1	Female
1	Male	non-G-CIMP	Proneural	WT	9.5	-0.936						1	Male		Mesenchymal	WT	14	0.2905						1	Male	non-G-CIMP	Proneural	WT	7.6	-0.835						1	Male	non-G-CIMP	Mesenchymal	WT	34.9	0.1177						1	Female
1	Male		Proneural	WT	2.7	-0.9338						1	Male	non-G-CIMP	Mesenchymal	WT	10.8	0.2925						1	Male	non-G-CIMP	Proneural	WT	9.5	-0.7677						0	Male	non-G-CIMP	Mesenchymal	WT	15.6	0.1385						1	Female
1	Male	non-G-CIMP	Proneural	WT	0.2	-0.8593						0	Male	non-G-CIMP	Mesenchymal	WT	6	0.329						1	Male	non-G-CIMP	Proneural	WT	16.5	-0.661						1	Female	non-G-CIMP	Mesenchymal	WT	15.9	0.1425						1	Female
1	Male		Proneural	WT	8.4	-0.6445						0	Male	non-G-CIMP	Mesenchymal	WT	14.2	0.3391						1	Male	non-G-CIMP	Proneural	WT	9.8	-0.6444						1	Male	non-G-CIMP	Mesenchymal	WT	14.4	0.1451						1	Male
1	Female	non-G-CIMP	Proneural	WT	30.1	-0.6004						1	Male	non-G-CIMP	Mesenchymal	WT	12.7	0.3845						0	Male	non-G-CIMP	Proneural	WT	5.4	-0.5911						1	Female	non-G-CIMP	Mesenchymal	WT	0.2	0.1836						1	Male
0	Female	non-G-CIMP	Proneural	WT	0.2	-0.5918						1	Female	non-G-CIMP	Mesenchymal	WT	11	0.4001						0	Male	non-G-CIMP	Proneural	WT	5.5	-0.5629						1	Male	non-G-CIMP	Mesenchymal	WT	13	0.2283						1	Male
1	Male	non-G-CIMP	Proneural	WT	13.3	-0.4823						1	Female	non-G-CIMP	Mesenchymal	WT	29	0.419						0	Male	non-G-CIMP	Proneural	WT	9.4	-0.5144						1	Male	non-G-CIMP	Mesenchymal	WT	7.6	0.2283						1	Female
1	Female	non-G-CIMP	Proneural	WT	47.9	-0.4523						1	Female	non-G-CIMP	Mesenchymal	WT	0.2	0.4257						1	Female	non-G-CIMP	Proneural	WT	2.5	-0.4871						0	Male	non-G-CIMP	Mesenchymal	WT	6	0.2534						0	Male
1	Male	non-G-CIMP	Proneural	WT	9.8	-0.3435						1	Male	non-G-CIMP	Mesenchymal	WT	11.3	0.4638						1	Male	non-G-CIMP	Proneural	WT	7.8	-0.4069						1	Female	non-G-CIMP	Mesenchymal	WT	11.5	0.2645						0	Male
1	Male	non-G-CIMP	Proneural	WT	3.7	-0.3375						1	Male	non-G-CIMP	Mesenchymal	WT	21.7	0.4647						1	Female		Proneural	WT	37.8	-0.3072						1	Male	non-G-CIMP	Mesenchymal	WT	2	0.3443						0	Female
1	Male	non-G-CIMP	Proneural	WT	16.8	-0.2549						0	Male	non-G-CIMP	Mesenchymal	WT	7.5	0.4831						1	Male	non-G-CIMP	Proneural	WT	16.8	-0.2327						0	Female	non-G-CIMP	Mesenchymal	WT	1.6	0.3798						1	Female
0	Male	non-G-CIMP	Proneural	WT	5.4	-0.233						1	Male	non-G-CIMP	Mesenchymal	WT	1.1	0.4903						0	Male	non-G-CIMP	Proneural	WT	8.9	-0.1231						0	Male	non-G-CIMP	Mesenchymal	WT	14.2	0.3822						1	Male
1	Male	non-G-CIMP	Proneural	WT	3.9	-0.2127						0	Female	non-G-CIMP	Mesenchymal	WT	4.8	0.5736						1	Male	non-G-CIMP	Proneural	WT	3.7	-0.0648						0	Male	non-G-CIMP	Mesenchymal	WT	1.2	0.399						0	Male
1	Male	non-G-CIMP	Proneural	WT	7.8	-0.0979						1	Male	non-G-CIMP	Mesenchymal	WT	20.6	0.7215						1	Male	non-G-CIMP	Proneural	WT	1.3	0.0044						1	Female	non-G-CIMP	Mesenchymal	WT	9.9	0.4047						1	Male
1	Female	non-G-CIMP	Proneural	WT	14.7	-0.0876						0	Female	non-G-CIMP	Mesenchymal	WT	1.6	0.7597						1	Female	non-G-CIMP	Proneural	WT	1.7	0.0476						1	Female	non-G-CIMP	Mesenchymal	WT	127.6	0.4269						1	Male
1	Female	non-G-CIMP	Proneural	WT	3.4	0.0307						1	Male	non-G-CIMP	Mesenchymal	WT	0.9	0.7922						1	Male	non-G-CIMP	Proneural	WT	1	0.1702						1	Female	non-G-CIMP	Mesenchymal	WT	7.6	0.5227						1	Male
0	Male	non-G-CIMP	Proneural	WT	5.5	0.032						1	Female	non-G-CIMP	Mesenchymal	WT	2.7	0.798						1	Female	non-G-CIMP	Proneural	WT	12.5	0.1774						0	Male	non-G-CIMP	Mesenchymal	WT	10.4	0.5837						1	Male
0	Male	non-G-CIMP	Proneural	WT	9.4	0.0489						1	Female	non-G-CIMP	Mesenchymal	WT	16	0.8142						1	Male	non-G-CIMP	Proneural	WT	0.5	0.2283						1	Female	non-G-CIMP	Mesenchymal	WT	2.7	0.5862						0	Male
0	Male	non-G-CIMP	Proneural	WT	8.9	0.089						0	Female	non-G-CIMP	Mesenchymal	WT	1.2	0.8335						1	Male	non-G-CIMP	Proneural	WT	4.8	0.2699						1	Male	non-G-CIMP	Mesenchymal	WT	12.3	0.5898						1	Male
1	Male	non-G-CIMP	Proneural	WT	1.3	0.1521						0	Female	non-G-CIMP	Mesenchymal	WT	9.3	0.8386						0	Female	non-G-CIMP	Proneural	WT	0.2	0.3632						0	Male	non-G-CIMP	Mesenchymal	WT	13.6	0.6607						1	Male
1	Male	non-G-CIMP	Proneural	WT	4.8	0.179						1	Male	non-G-CIMP	Mesenchymal	WT	15.9	0.8539						1	Male	non-G-CIMP	Proneural	WT	4.9	0.3789						1	Male	non-G-CIMP	Mesenchymal	WT	10.5	0.6802						1	Male
1	Female	non-G-CIMP	Proneural	WT	21.9	0.2328						1	Female	non-G-CIMP	Mesenchymal	WT	15.9	0.8576						1	Male	non-G-CIMP	Proneural	WT	3.9	0.4789						1	Male	non-G-CIMP	Mesenchymal	WT	14.9	0.694						1	Female
1	Male	non-G-CIMP	Proneural	WT	12.2	0.2968						1	Female	non-G-CIMP	Mesenchymal	WT	7.6	0.8596						1	Female	non-G-CIMP	Proneural	WT	8.8	0.5986						1	Male	non-G-CIMP	Mesenchymal	WT	1.3	0.6964						1	Male
1	Male	non-G-CIMP	Proneural	WT	6.7	0.3193						0	Male	non-G-CIMP	Mesenchymal	WT	18.3	0.8598						1	Male	non-G-CIMP	Proneural	WT	6.7	0.6044						0	Female	non-G-CIMP	Mesenchymal	WT	7.3	0.7027						1	Female
1	Male	non-G-CIMP	Proneural	WT	4.9	0.4169						1	Female	non-G-CIMP	Mesenchymal	WT	11.5	0.8603						1	Female	non-G-CIMP	Proneural	WT	25.4	0.6578						1	Male	non-G-CIMP	Mesenchymal	WT	21.7	0.7106						1	Male
1	Female	non-G-CIMP	Proneural	WT	12.5	0.4704						1	Male	non-G-CIMP	Mesenchymal	WT	4.4	0.8606						1	Female	non-G-CIMP	Proneural	WT	30.1	0.6698						0	Male	non-G-CIMP	Mesenchymal	WT	2.8	0.7218						1	Male
1	Male	non-G-CIMP	Proneural	WT	1	0.4749						1	Female	non-G-CIMP	Mesenchymal	WT	127.6	0.8951						1	Male	non-G-CIMP	Proneural	WT	5.8	0.6845						0	Male	non-G-CIMP	Mesenchymal	WT	7.2	0.738						1	Female
1	Male	non-G-CIMP	Proneural	WT	0.9	0.4972						1	Male	non-G-CIMP	Mesenchymal	WT	5.2	0.8978						1	Male	non-G-CIMP	Proneural	WT	13.3	0.7819						1	Male	non-G-CIMP	Mesenchymal	WT	11.2	0.8014						1	Male
1	Male	non-G-CIMP	Proneural	WT	25.7	0.5152						1	Male	non-G-CIMP	Mesenchymal	WT	11.2	0.9202						1	Female	non-G-CIMP	Proneural	WT	3.4	0.8211						1	Male	non-G-CIMP	Mesenchymal	WT	5	0.8093						1	Male
1	Male	non-G-CIMP	Proneural	WT	6	0.5393						0	Male	non-G-CIMP	Mesenchymal	WT	11.1	0.9566						1	Female	non-G-CIMP	Proneural	WT	21.9	0.8817						1	Female	non-G-CIMP	Mesenchymal	WT	1.1	0.8243						1	Female
1	Female	non-G-CIMP	Proneural	WT	8.8	0.5495						1	Male	non-G-CIMP	Mesenchymal	WT	12.2	0.963						1	Male	non-G-CIMP	Proneural	WT	0.9	0.9596						1	Female	non-G-CIMP	Mesenchymal	WT	19.3	0.8381						0	Female
1	Male	non-G-CIMP	Proneural	WT	5.1	0.5504						0	Male	non-G-CIMP	Mesenchymal	WT	5.9	0.9877						1	Male	non-G-CIMP	Proneural	WT	6	1.0014						0	Male	non-G-CIMP	Mesenchymal	WT	12.3	0.85						1	Male
1	Male	non-G-CIMP	Proneural	WT	23.1	0.6161						0	Male	non-G-CIMP	Mesenchymal	WT	10.4	0.9945						1	Male	non-G-CIMP	Proneural	WT	23.1	1.1142						1	Female	non-G-CIMP	Mesenchymal	WT	5.8	0.8596						1	Male
1	Female	non-G-CIMP	Proneural	WT	24.2	0.8542						0	Female	non-G-CIMP	Mesenchymal	WT	8.3	0.9967						1	Female	non-G-CIMP	Proneural	WT	24.2	1.151						1	Female	non-G-CIMP	Mesenchymal	WT	11	0.9096						1	Male
1	Female	non-G-CIMP	Proneural	WT	1.7	0.8833						1	Male	non-G-CIMP	Mesenchymal	WT	12.9	0.9998						1	Male	non-G-CIMP	Proneural	WT	1.9	1.2977						1	Male	non-G-CIMP	Mesenchymal	WT	4.4	0.9591						1	Female
1	Male	non-G-CIMP	Proneural	WT	1.9	0.9274						1	Male	non-G-CIMP	Mesenchymal	WT	27.2	1.0054						1	Male	non-G-CIMP	Proneural	WT	0.9	1.3194						1	Male	non-G-CIMP	Mesenchymal	WT	11.3	0.9843						1	Male
1	Male	non-G-CIMP	Proneural	WT	5.8	1.2083						0	Male	non-G-CIMP	Mesenchymal	WT	12.3	1.0179						1	Male	non-G-CIMP	Proneural	WT	5.1	1.3332						0	Female	non-G-CIMP	Mesenchymal	WT	8.3	0.9934						1	Male
1	Male	non-G-CIMP	Proneural	WT	0.5	1.5428						1	Female	non-G-CIMP	Mesenchymal	WT	4.4	1.0258						1	Male	non-G-CIMP	Proneural	WT	4	1.4765						1	Male	non-G-CIMP	Mesenchymal	WT	0.9	0.9944						1	Male
												1	Male	non-G-CIMP	Mesenchymal	WT	1.3	1.026																		0	Female	non-G-CIMP	Mesenchymal	WT	1.2	1.0041
												0	Male	non-G-CIMP	Mesenchymal	WT	0.7	1.0436																		1	Male	non-G-CIMP	Mesenchymal	WT	1.1	1.0125
												0	Female	non-G-CIMP	Mesenchymal	WT	11.7	1.0561																		1	Female	non-G-CIMP	Mesenchymal	WT	29	1.0208
												0	Male	non-G-CIMP	Mesenchymal	WT	2.8	1.0586																		1	Male	non-G-CIMP	Mesenchymal	WT	27.2	1.0231
												1	Female	non-G-CIMP	Mesenchymal	WT	9.9	1.0785																		1	Female	non-G-CIMP	Mesenchymal	WT	20.8	1.0769
												0	Female	non-G-CIMP	Mesenchymal	WT	7.6	1.0886																		0	Male	non-G-CIMP	Mesenchymal	WT	7.5	1.0877
												1	Male	non-G-CIMP	Mesenchymal	WT	12.3	1.0893																		1	Female	non-G-CIMP	Mesenchymal	WT	16	1.1171
												1	Male	non-G-CIMP	Mesenchymal	WT	14.4	1.0971																		1	Female	non-G-CIMP	Mesenchymal	WT	4.4	1.1438
												0	Female	non-G-CIMP	Mesenchymal	WT	7.3	1.102																		0	Female	non-G-CIMP	Mesenchymal	WT	11.7	1.1576
												1	Male	non-G-CIMP	Mesenchymal	WT	42.7	1.1268																		1	Male	non-G-CIMP	Mesenchymal	WT	15.4	1.1699
												1	Male	non-G-CIMP	Mesenchymal	WT	14.9	1.1388																		1	Male	non-G-CIMP	Mesenchymal	WT	26.8	1.2003
												1	Male	non-G-CIMP	Mesenchymal	WT	15.4	1.1532																		1	Male	non-G-CIMP	Mesenchymal	WT	4.6	1.2042
												1	Female	non-G-CIMP	Mesenchymal	WT	5.8	1.1716																		0	Male	non-G-CIMP	Mesenchymal	WT	5.9	1.2055
												1	Male	non-G-CIMP	Mesenchymal	WT	5	1.1765																		1	Male	non-G-CIMP	Mesenchymal	WT	12.7	1.2112
												0	Male	non-G-CIMP	Mesenchymal	WT	7.2	1.2138																		1	Male	non-G-CIMP	Mesenchymal	WT	15.9	1.2367
												1	Male	non-G-CIMP	Mesenchymal	WT	4.6	1.2455																		0	Male	non-G-CIMP	Mesenchymal	WT	9.8	1.2849
												1	Female	non-G-CIMP	Mesenchymal	WT	17.8	1.2954																		0	Male	non-G-CIMP	Mesenchymal	WT	16.2	1.4303
												1	Female	non-G-CIMP	Mesenchymal	WT	20.8	1.2961																		1	Female	non-G-CIMP	Mesenchymal	WT	17.8	1.4344
												0	Male	non-G-CIMP	Mesenchymal	WT	9.8	1.3345																		1	Male	non-G-CIMP	Mesenchymal	WT	5.2	1.4549
												0	Male	non-G-CIMP	Mesenchymal	WT	7.4	1.4586																		1	Male	non-G-CIMP	Mesenchymal	WT	10.8	1.553
												0	Male	non-G-CIMP	Mesenchymal	WT	16.2	1.4697																		0	Male	non-G-CIMP	Mesenchymal	WT	7.4	1.6404
												1	Male	non-G-CIMP	Mesenchymal	WT	7.6	1.5428																		0	Female	non-G-CIMP	Mesenchymal	WT	7.6	1.6519
[truncated: 42 more columns]

## Sheet: S2A
	Assay	IL8	TNFRSF9	TIE2	MCP-3	CD40-L	IL-1 alpha	CD244	EGF	ANGPT1	IL7	PGF	IL6	ADGRG1	MCP-1	CRTAM	CXCL11	MCP-4	TRAIL	FGF2	CXCL9	CD8A	CAIX	MUC-16	ADA	CD4	NOS3	IL2	Gal-9	VEGFR-2	CD40	IL18	GZMH	KIR3DL1	LAP TGF-beta-1	CXCL1	TNFSF14	IL33	TWEAK	PDGF subunit B	PDCD1	FASLG	CD28	CCL19	MCP-2	CCL4	IL15	Gal-1	PD-L1
	Uniprot ID	P10145	Q07011	Q02763	P80098	P29965	P01583	Q9BZW8	P01133	Q15389	P13232	P49763	P05231	Q9Y653	P13500	O95727	O14625	Q99616	P50591	P09038	Q07325	P01732	Q16790	Q8WXI7	P00813	P01730	P29474	P60568	O00182	P35968	P25942	Q14116	P20718	P43629	P01137	P09341	O43557	O95760	O43508	P01127	Q15116	P48023	P10747	Q99731	P80075	P13236	P40933	P09382	Q9NZQ7
	OlinkID	OID00752	OID00753	OID00754	OID00755	OID00756	OID00757	OID00758	OID00759	OID00760	OID00761	OID00762	OID00763	OID00764	OID00765	OID00766	OID00767	OID00768	OID00769	OID00770	OID00771	OID00772	OID00773	OID05549	OID00775	OID00776	OID00777	OID00778	OID00779	OID00780	OID00781	OID00782	OID00783	OID05550	OID00785	OID00786	OID00787	OID00788	OID00789	OID00790	OID00791	OID00792	OID00793	OID00794	OID00795	OID00796	OID05551	OID00798	OID00799
ctl	DH-7b	7.30175	1.6348	2.97492	1.61055	1.85618	0.70134	3.08182	1.69116	2.30491	1.79298	5.53673	4.3296	3.70721	9.11197	1.02427	2.38231	2.23803	3.87706	6.58951	2.09531	4.30692	4.54244	0.73387	10.5243	3.27516	7.54972	1.04709	9.50448	2.90218	11.0438	6.01084	3.21762	0.8355	4.57674	4.22261	1.80212	1.3461	7.94893	4.76874	1.80448	1.65675	1.62485	6.00048	1.83909	1.77067	4.24138	7.34897	6.8362
ctl	DH-12	5.16501	0.8613	2.57479	1.41261	2.09951	0.25346	3.17458	1.23287	1.79839	1.42442	3.4888	3.28953	1.856	6.36504	1.33898	1.92268	2.86787	2.45885	6.59899	1.42895	2.78047	3.05445	0.95986	9.73737	2.55955	5.2084	1.03728	5.60041	2.34432	10.6212	6.79509	4.65651	0.81143	4.79552	4.7044	2.17239	1.21384	8.62866	3.83955	0.91216	1.22584	2.01578	4.42115	1.97853	1.87153	3.52436	7.59636	6.59053
ctl	DH-13	8.94621	1.59304	2.99533	1.61748	1.99072	-0.28008	3.45461	1.30293	2.59743	1.34268	4.80342	5.55958	2.08501	7.44907	0.99918	1.41106	2.4055	3.45842	6.48258	1.53046	4.10189	5.46465	1.00614	8.95882	2.77171	8.34557	1.15641	7.00194	5.21406	10.3912	6.36398	3.62388	1.12138	4.30665	6.1435	2.55843	1.1295	8.3941	3.49338	1.7751	1.20271	1.97574	5.23542	1.87041	1.67804	3.3978	7.58732	6.33147
PN	DH-11	6.82534	1.82508	2.27219	1.77578	1.93841	0.6578	3.392	2.71068	2.66083	1.32848	6.68556	2.83949	2.56349	8.56987	1.34937	3.20975	3.13332	3.19394	5.78346	1.80997	3.55448	5.4601	0.97159	9.23991	3.67442	7.37361	1.17744	9.0031	2.75692	10.4561	6.15711	3.89444	1.25802	5.24878	4.80514	2.37542	1.22729	6.60867	4.56504	1.25272	1.27296	1.90701	4.51797	2.59686	3.01472	3.42419	7.6623	5.53803
																				9.02765
EGFR	DH-4	12.4935	5.39873	2.01703	4.15673	2.25878	3.1959	3.96614	2.82055	2.49333	2.52272	9.37403	7.38503	2.42081	11.4979	1.48112	7.15151	3.3691	4.95989	10.0893	5.47564	4.22304	10.8705	0.99042	8.86255	5.13852	6.01005	1.18674	10.0715	4.01419	11.4147	7.20928	5.22331	0.96565	8.39438	7.30608	4.89694	2.08329	5.3331	4.80375	2.05897	2.80922	1.8797	2.55575	4.8934	3.72361	4.19239	7.69324	6.33161
EGFR	DH-5	6.88676	2.17056	2.72114	1.83357	2.10573	1.0457	3.5599	2.06027	2.75367	1.47075	7.01666	3.70232	4.50869	10.5509	1.1869	6.95406	2.42626	3.91548	6.70715	5.59701	3.55641	6.25759	0.74466	9.51749	3.84395	6.81919	1.04616	9.31362	2.67817	10.9457	5.86949	3.41196	1.15342	5.36761	5.1247	2.12027	1.45301	7.91191	4.74239	1.4769	1.26259	1.84818	3.553	2.29593	3.12768	4.15373	7.45001	6.241
EGFR	DH-9	13.0984	4.05348	1.33926	6.21462	1.53195	6.08127	3.95373	1.13057	2.86833	1.64721	6.635	9.77574	3.31978	13.051	0.72953	4.64376	9.75498	4.40167	6.75424	2.60431	4.10554	9.31842	0.1232	9.7864	6.09638	7.5907	0.74598	10.1389	3.82075	11.6892	8.4664	5.39513	-0.15613	7.08586	8.08762	4.3888	4.94036	6.97985	3.83685	1.47658	1.61499	0.2469	2.25582	6.79806	4.04635	5.11436	7.38712	7.89891
NF1	DH-10	13.2113	4.94837	2.08409	7.35343	2.40787	6.63588	4.62568	1.7829	3.09183	1.94243	6.6008	10.3931	3.1178	13.9284	1.49367	3.69995	5.54177	5.41133	6.86382	3.51238	5.90571	10.2021	0.8481	9.30313	5.86585	6.98187	1.02474	10.1753	3.2781	11.2459	8.25488	6.08588	1.18752	7.00457	9.91155	4.8321	2.24945	7.08399	3.57174	2.2272	2.24664	1.97693	5.53236	6.95872	4.1219	4.17925	7.43705	8.10839
NF1	DH-2	12.791	5.08897	1.62792	6.54753	1.45933	4.83785	2.58508	1.18972	0.85572	2.13248	9.21097	12.7346	2.21724	13.8655	1.41303	4.86835	9.64035	4.99754	6.40969	6.15302	4.61786	10.5513	0.88954	7.09091	2.84846	5.57812	1.26632	7.33041	1.92611	9.729	5.38998	2.2963	1.06394	5.9718	11.6282	8.53232	1.61588	6.23731	3.119	1.14183	1.24267	1.8137	5.46679	7.55866	6.2059	4.48449	7.24806	6.62043
NF1	DH-7a	12.0188	3.85447	2.17022	4.96266	2.41978	3.43492	3.77492	1.98172	2.5764	1.85922	8.25547	7.79657	2.91858	12.8048	1.76839	2.50744	4.04459	3.57416	6.28611	3.39035	4.70543	9.03763	1.23741	9.49808	5.02188	6.17489	1.24706	10.2188	2.97467	11.2768	7.91778	5.34832	1.73685	6.54778	7.50723	3.71871	1.70718	6.00972	4.40531	1.30608	2.76401	2.33632	3.62132	5.28258	3.12944	4.24826	7.62312	8.55258
[truncated: 44 more columns]

## Sheet: S2B
	PC1	PC2	PC3
ctl	-10.4984	-1.77826	-0.00113785
ctl	-16.7783	4.644	-0.793834
ctl	-11.9861	2.20786	-0.48112
PN	-9.1253	-1.397	0.294229
EGFR	10.4507	-6.94358	4.4106
EGFR	-7.26209	-3.1014	2.97627
EGFR	10.5183	1.9871	-7.79444
NF1	12.4964	-0.0826838	-4.79434
NF1	15.4245	8.42113	6.8326
NF1	6.76025	-3.95716	-0.648829

## Sheet: S3A
	Non-malignant cells	Malignant cells
Ccl2	84.48	15.52
Ccl7	78.47	21.5
Ccl8	77.72	22.28
Ccl12	91.62	8.38

## Sheet: S3B
Days post injection	WT	Ccl7-/-	Ccl8/12-/-
29	1
29	1
28	1
28	1
34	1
23	1
25	1
40		1
91		0
33		1
91		0
29		1
91		0
44		1
40		1
35		1
36			1
29			1
91			0
37			1
41			1
35			1
32			1
50			1
36			1
33			1
37			1
28			1
28			1

## Sheet: S3C
WT	Ccl8/12-/-	Ccl7-/-
8.04	9.056	5.08
9.23	9.095	8.97
7.985	8.146	7.4466
10.215	10.494	12.01
7.164	9.732	6.95
5.676	4.95	11.15
9.648

## Sheet: S3D
	WT;Ntv-a	Ccl2-/-;Ntv-a	Ccl7-/-;Ntv-a	Ccl8/12-/-;Ntv-a
75			1
64			1
43			1
45			1
40			1
56		1
41		1
50		1
52		1
47		1
43		1
52		1
53		1
38	1
55	1
52	1
55	1
40	1
52	1
40	1
42	1
65	0
38	1
40	1
53	1
89	1
109	1
46	1
50	1
42	1
40	1
77	1
42	1
42	1
42	1
74	1
53				1
55				1
50				1
59				1
53				1
79				1
42				1
45				1
53				1
48				1
49				1
48				1
45				1
63				1
46				1
80				1
39				1

## Sheet: S3E
Mg			BMDM
WT; Ntv-a	Ccl8/12-/-; Ntv-a		WT; Ntv-a	Ccl8/12-/-; Ntv-a
2.48	2.71		8.29	14.1
2.71	9.06		19	16.5
3.02	6.93		12.9	6.66
2.31	5.55		11.7	10.3
2.33	4.73		17.3	13.5
4.82			22.7
5.44			17.2

## Sheet: S4B
	WT					qMCP-KO
Microglia	96.8	89.1	89.6	90.1	89.3	82.6	93.3	81.5	85.1	94.1

## Sheet: S4C
	WT					qMCP-KO
Total Monocytes	0.055	0.17	0.16	0.17	0.17	0.27	0.099	0.2	0.19	0.025
Ly6Chi Monocytes	0.018	0.08	0.12	0.057	0.063	0.21	0.081	0.13	0.12	0.0095
Ly6Cint Monocytes	0.00305	0.029	0.01	0.043	0.022	0.012	0	0.00372	0.00471	0.00633
Ly6Clo/-Macrophages	0.034	0.063	0.035	0.063	0.088	0.048	0.014	0.067	0.066	0.0095
pDCs	0.0061	0.074	0.03	0.027	0.047	0.075	0.045	0.056	0.066	0.00633
	WT					qMCP-KO
Eosinophils	0.1	0.15	0.15	0.13	0.11	0.46	0.14	0.43	0.42	0.035
Neutrophils	0.42	1.06	1.67	0.69	1.7	1.29	1.05	2.23	4.01	0.2
	WT					qMCP-KO
B cells	0.34	2.58	2.33	2.88	2.64	1.11	1.4	1.33	3.23	0.38
NK cells	0.085	0.13	0.088	0.084	0.22	0.18	0.099	0.089	0.18	0.041
T cells	0.41	0.78	0.49	0.67	0.78	0.66	0.66	0.79	0.71	0.32

[truncated: 40 more sheets: S5B, S5C, S6B, S6C, S7, S8B, S9A-D,F, S9E, S10, S11A, S11B, S11C, S12B, S13, S14B, S15B, S16B, S16C, S16D, S17A …]
