# Supplementary material for: Monocyte depletion enhances neutrophil influx and proneural to mesenchymal transition in glioblastoma
Source: Nat Commun. 2023 Apr 3;14:1839. doi: 10.1038/s41467-023-37361-8 (PMC10070461; doi:10.1038/s41467-023-37361-8)
Supplement: Supplementary file 4 — Source Data [file 41467_2023_37361_MOESM4_ESM.zip › Source Data.xlsx]

## Sheet: Fig1a
				CCL7							CCL8							CCL13
Months	Low CCL7	High CCL7		Low	High		Months	Low CCL8	High CCL8		Low	High		Months	Low CCL13	High CCL13		Low	High
55.9	0			-1.1563	0.5215		11	1			-2.961	0.5173		8.6	0			-1.3877	0.6001
15.4	0			-1.1563	0.5269		5.8	1			-2.589	0.5175		8.5	0			-1.3877	0.6088
22.3	0			-1.1563	0.5342		5.3	0			-2.409	0.5227		6	0			-1.3877	0.625
19.5	0			-1.1563	0.5531		4.7	1			-2.3909	0.5452		0.4	0			-1.3877	0.6322
2.7	1			-1.1563	0.5838		15.2	1			-2.3691	0.5489		22.3	1			-1.3877	0.6633
6.8	0			-1.1563	0.5968		24.8	1			-2.1146	0.5696		13.7	1			-1.3877	0.6854
8.5	0			-1.1563	0.6038		11.3	0			-2.1086	0.5837		7	1			-1.3877	0.6989
24.6	1			-1.1563	0.6547		10.9	1			-2.0609	0.5862		24.2	1			-1.3877	0.7205
22.3	1			-1.1563	0.6597		44	1			-2.0493	0.5898		30.1	1			-1.3877	0.7301
15.3	1			-1.1563	0.7011		7	1			-2.0362	0.5934		14	1			-1.3877	0.7748
24.8	1			-1.1563	0.7182		9.7	0			-2.0255	0.5986		16.1	1			-1.3877	0.7827
18.5	1			-1.1563	0.7336		6	0			-1.9746	0.6044		0.1	0			-1.3877	0.7849
14.7	1			-1.1563	0.7361		2.7	1			-1.8182	0.6164		5.3	0			-1.3877	0.7887
14.5	1			-1.1563	0.7535		0.1	0			-1.7892	0.64		15.4	1			-1.3877	0.8268
23.1	1			-1.1563	0.7765		13	1			-1.6046	0.6424		16.8	1			-1.3826	0.8401
13.7	1			-1.1563	0.7868		15.4	1			-1.6046	0.6578		9.3	0			-1.3816	0.8502
1.2	1			-1.1563	0.8029		24.2	1			-1.5944	0.6607		14.7	1			-1.351	0.8811
19.1	0			-1.1563	0.8169		14.7	1			-1.4738	0.6698		2.7	1			-1.3455	0.9589
9.1	1			-1.1563	0.8372		8.9	0			-1.4634	0.6791		6.7	0			-1.3321	0.9672
7.1	1			-1.1563	0.8523		22.2	1			-1.3964	0.6802		11	1			-1.3262	0.9795
1.1	1			-1.1563	0.8785		4.1	1			-1.3075	0.681		24.8	1			-1.2617	0.9801
24.2	1			-1.1563	0.8956		6.7	0			-1.2798	0.6829		1.1	1			-1.2593	1.0145
21.3	1			-1.1563	0.9043		4.5	1			-1.2394	0.6845		13	1			-1.2423	1.0215
14	1			-1.1563	0.9146		9.2	0			-1.2329	0.694		15.4	0			-1.216	1.049
16.1	1			-1.1563	0.9222		13.7	1			-1.2194	0.6964		21.3	1			-1.2133	1.078
15.8	1			-1.1563	0.9236		47.9	1			-1.2077	0.7027		15.3	1			-1.2108	1.1098
2.5	1			-1.1563	0.9305		10.8	0			-1.1829	0.7106		9.2	0			-1.1713	1.2108
9.2	0			-1.1563	0.9374		25.7	1			-1.1565	0.7218		2.9	1			-1.1628	1.225
0.1	0			-1.1563	1.0157		18.5	1			-1.152	0.738		26	1			-1.1488	1.2312
10.5	0			-1.1563	1.0282		28.4	1			-1.1187	0.7819		5.8	1			-1.1298	1.2615
15.4	1			-1.1563	1.0391		12.2	1			-1.0919	0.7944		29.2	1			-1.1231	1.2624
12.6	1			-1.1563	1.0454		23.1	1			-1.0836	0.7984		1.3	1			-1.1214	1.2959
65	1			-1.1563	1.0466		0.1	0			-1.0814	0.8014		6.8	0			-1.1207	1.3162
14.9	0			-1.1563	1.051		6.7	0			-1.0737	0.8093		2.7	1			-1.1124	1.3253
1.1	1			-1.1563	1.0639		3.2	1			-1.0687	0.8211		5.4	1			-1.1079	1.398
13	1			-1.1563	1.072		12.2	1			-1.0561	0.8211		23	0			-1.0948	1.4391
11.3	1			-1.1563	1.0891		25.1	0			-1.0409	0.8243		23.5	1			-1.0861	1.4569
2.5	0			-1.1563	1.0985		14.7	1			-1.0247	0.8381		3.1	1			-1.0589	1.4606
8.8	1			-1.1563	1.1109		27.8	1			-1.0187	0.8425		7.8	1			-1.0307	1.5049
2.7	1			-1.1563	1.1128		0.7	0			-1.0091	0.8445		4.2	1			-1.0197	1.5372
18	1			-1.1563	1.1176		12.7	1			-0.9592	0.85		3.7	0			-1.017	1.5442
26	1			-1.1563	1.1349		8.6	0			-0.9582	0.8596		19.5	0			-0.9964	1.5522
28.4	1			-1.1563	1.148		2.5	1			-0.9451	0.869		20.6	1			-0.9788	1.5652
23.5	1			-1.1563	1.1633		0.2	1			-0.9373	0.8812		4.7	1			-0.9746	1.5766
5.8	1			-1.1563	1.1841		9.2	0			-0.9264	0.8817		55.9	0			-0.9391	1.6376
14.9	1			-1.1563	1.1886		24.6	1			-0.9223	0.9096		8.4	1			-0.9329	1.6408
5.9	1			-1.1563	1.2162		3.7	0			-0.9217	0.9591		4.1	1			-0.9325	1.654
0.1	0			-1.1563	1.248		37.6	1			-0.892	0.9596		37.8	1			-0.9267	1.6658
40.5	1			-1.1563	1.2532		8.4	1			-0.8899	0.9657		65	1			-0.9251	1.6738
24.7	1			-1.1563	1.2623		10.5	1			-0.8691	0.9843		65.3	1			-0.9137	1.6783
2.9	1			-1.1563	1.2763		14	1			-0.853	0.9934		10.6	1			-0.902	1.7072
8.5	0			-1.1563	1.287		14.9	1			-0.843	0.9944		15.2	1			-0.8746	1.7303
6.7	0			-1.1563	1.2958		7.6	1			-0.835	1.0014		23.1	1			-0.8522	1.7555
14.9	1			-1.1563	1.303		26.9	1			-0.7779	1.0041		10.5	1			-0.8192	1.78
4.7	1			-1.1563	1.3454		9.5	1			-0.7677	1.0125		3.9	1			-0.8035	1.7987
3.2	1			-1.1563	1.3599		2	1			-0.7648	1.0208		18	1			-0.774	1.8708
16.8	1			-1.1563	1.3647		23.5	1			-0.7609	1.0231		44	1			-0.7652	1.9036
8.6	0			-1.1563	1.3669		0.4	0			-0.7302	1.0259		7.6	1			-0.7613	1.9088
37.8	1			-1.1563	1.3936		65	1			-0.6876	1.0638		0.5	1			-0.7613	1.9131
14.7	1			-1.1563	1.3986		26	1			-0.6871	1.0769		47.9	1			-0.7604	1.9244
13	1			-1.1563	1.4151		13.7	1			-0.6857	1.0877		37.6	1			-0.7586	1.9531
3.7	0			-1.1563	1.4167		20.6	1			-0.6694	1.0946		9.8	1			-0.7502	2.0082
3.9	1			-1.1563	1.4181		16.5	1			-0.661	1.1142		6	1			-0.7444	2.0338
0.2	1			-1.1563	1.4395		9.8	1			-0.6444	1.1171		13.7	1			-0.7433	2.071
3.7	1			-1.1563	1.4446		0.1	1			-0.6256	1.1438		17.5	1			-0.7271	2.1231
47.9	1			-1.1563	1.457		94.8	1			-0.601	1.151		9.1	1			-0.7267	2.1308
12.6	1			-1.151	1.4827		5.4	0			-0.5911	1.1562		2.5	0			-0.7238	2.1402
5.3	0			-1.0902	1.4913		5.5	0			-0.5629	1.1576		27.8	1			-0.7128	2.2181
5.4	0			-1.0772	1.5099		2.7	1			-0.55	1.1699		18.5	1			-0.7088	2.2347
0.9	1			-1.0635	1.5508		2.9	1			-0.5491	1.1982		3.7	1			-0.7085	2.2756
4.5	0			-1.0615	1.6014		11.1	0			-0.5465	1.199		16.5	1			-0.6677	2.3043
9.8	1			-1.0327	1.6648		10.6	1			-0.5179	1.2003		12.2	1			-0.6647	2.3408
10.8	0			-1.0313	1.678		9.4	0			-0.5144	1.2042		12.5	1			-0.6585	2.3718
15.4	1			-1.0229	1.6886		24.7	1			-0.5096	1.2055		4.8	1			-0.6569	2.4193
34.9	1			-1.0153	1.6888		25.7	1			-0.497	1.2061		9.4	0			-0.6481	2.4904
8.5	0			-0.9867	1.689		2.5	1			-0.4871	1.2112		3.9	1			-0.6466
2.7	1			-0.9757	1.6952		2.7	1			-0.4828	1.2367		9.8	1			-0.6445
25.4	1			-0.9318	1.7163		42.7	1			-0.4768	1.2459		0.7	0			-0.6163
2.5	1			-0.8916	1.7245		22.3	1			-0.4729	1.2849		43.2	1			-0.5809
0.4	1			-0.8584	1.7321		9.1	1			-0.4656	1.2977		25.7	1			-0.5734
44	1			-0.8491	1.7471							1.3194		10.9	1			-0.5732
22.2	1			-0.8367	1.7697							1.3332		2.5	1			-0.5726
0.7	0			-0.8129	1.8354		29.2		1			1.3746		10.8	0			-0.555
28.9	1			-0.8044	1.8377		2.2		1			1.3958		14.9	1			-0.5382
20.6	1			-0.7763	1.903		7.6		1			1.3968		4.9	1			-0.5207
8.4	1			-0.7747	1.9423		13.9		1			1.4295		15.8	1			-0.5179
13.4	1			-0.7668	2.1715		17.5		1			1.4303		14.7	1			-0.5162
10.9	1			-0.7502			17.6		1			1.4344		2.7	1			-0.5085
34.9	1			-0.7445			10.4		0			1.4549		4.5	0			-0.5069
7.6	1			-0.7238			2.7		1			1.4765		25.4	1			-0.48
11	1			-0.7205			12.3		1			1.509		6.7	0			-0.4721
43.2	1			-0.6915			7.1		1			1.553		15.4	1			-0.4695
65.3	1			-0.6907			8.8		1			1.6404		7.6	1			-0.4548
15.2	1			-0.6736			6.7		1			1.6519		5.4	0			-0.4504
30.1	1			-0.6476			1.1		1			1.7524
27.8	1			-0.6139			12.2		1			1.8863
11.3	0			-0.5988			15.8		1					34.9		1
59.8	1			-0.5882			25.4		1					12.2		1
13.7	1			-0.5835			13.6		0					27.2		1
26.9	1			-0.5774			30.1		1					12.2		1
12.7	1			-0.5186			2.1		1					2.2		1
9.3	0			-0.5054			10.5		1					5.8		1
29.2	1			-0.4996			8.5		0					0.2		0
							3.3		1					28.9		1
							5.8		1					5.1		1
							14.9		1					17.8		1
6		0					1.3		1					2.1		1
6.7		1					7.3		0					40.5		1
25.7		1					21.7		1					8.9		0
3.3		1					2.8		0					7.1		0
4.1		1					7.2		0					9.5		1
18		1					13.3		1					9.7		0
25.1		0					9.4		1					11.3		1
22.7		1					12.6		1					6		1
10.5		1					11.2		1					4.4		1
24.2		1					5		1					4.7		0
6		1					3.4		1					1		1
4		1					14.5		1					42.7		1
17.5		1					1.1		1					10.8		1
0.1		1					19.3		1					1.7		1
37.6		1					4.9		1					6		0
12.7		1					13.4		1					9.8		0
17.6		1					12.3		0					8.5		0
7.5		0					5.8		1					11.5		1
1.5		1					5.4		1					15.9		1
4.8		0					43.2		1					11		1
15.7		1					21.9		1					7.3		0
14.4		1					11		1					9.4		1
21.7		1					4.4		1					23.1		1
4.4		1					0.9		1					4.6		1
7.6		1					7.4		0					5.9		1
13.6		0					11.3		1					11.2		1
3.4		1					8.3		0					2.7		1
8.3		0					0.9		1					26.8		1
20.6		1					6		1					4.4		1
11.5		1					1.2		0					12.7		1
16		1					1.1		1					5.8		1
9		0					29		1					6.7		1
12.3		1					27.2		1					8.5		0
3.1		1					3.2		1					19.3		1
0.1		0					7.1		0					25.7		1
11.3		1					20.8		1					3.7		1
12.2		1					7.5		0					11.7		0
8.9		0					16.6		1					2		1
1.1		1					23.1		1					4		1
0.2		0					16		1					0.1		1
2.7		1					4.4		1					15.9		1
5.1		1					24.2		1					5		1
27.2		1					40.5		1					1.1		1
7.4		0					11.7		0					0.9		1
5.8		1					15.4		1					0.9		1
1.2		0					8.5		0					15.7		1
2.2		1					59.8		1					0.2		1
9.8		0					26.8		1					9		0
19.3		1					4.6		1					5.9		0
20.8		1					5.9		0					10.4		0
0.9		1					34.9		1					17.6		1
15.9		1					12.7		1					1.9		1
16.5		1					15.9		1					7.4		0
12.9		1					16.9		1					29		1
3.2		1					9.8		0					21.7		1
1.7		1					1.9		1					5.2		1
7.4		0					0.9		1					7.6		0
23.1		1					5.1		1					3.3		1
1.3		1					3.7		1					127.6		1
11.2		1					4.4		1					3.1		1
18.3		0					15.7		1					15.4		1
29		1					1.2		1					13.3		1
12.3		0					16.2		0					12.3		0
10.4		0					17.8		1					3.2		1
4.7		0					5.2		1					20.9		0
15.9		1					4		1
4.4		1					4.7		0
0.9		1					10.8		1
13.9		1					7.4		0
2.1		1					7.6		0
20.9		0					20.9		0
5.8		1					14.9		1
4.4		1
17.8		1
7.2		0
127.6		1
2		1
4.6		1
5		1
7.3		0
15.4		1
5.9		0
1.9		1
16.2		0
2.8		0
5.2		1
7.6		0

## Sheet: Fig1b
Gender and Age Adjusted Hazard Ratios for MCP Expression (CCL2, CCL7, CCL13) and Overall Survival
Variables	Hazard ratio	95% CI	p-value
Any of the gene expression within the family high vs none of the gene expression within the family high	1.616	1.171-2.231	0.0035
Male vs Female	1.069	0.807-1.416	0.6424
Age	1.035	1.022-1.048	<0.0001

## Sheet: Fig1d
CCL2			CCL8			CCL7			CCL13
CTL	GBM		CTL	GBM		CTL	GBM		CTL	GBM
9.11197	8.56987		1.83909	2.59686		1.61055	1.77578		2.23803	3.13332
6.36504	11.4979		1.97853	4.8934		1.41261	4.15673		2.86787	3.3691
7.44907	10.5509		1.87041	2.29593		1.61748	1.83357		2.4055	2.42626
	13.051			6.79806			6.21462			9.75498
	13.9284			6.95872			7.35343			5.54177
	13.8655			7.55866			6.54753			9.64035
	12.8048			5.28258			4.96266			4.04459

## Sheet: Fig1f
CCL2			CCL7			CCL8			CCL11			CCL12			CCL5
WT	qMCP-/-		WT	qMCP-/-		WT	qMCP-/-		WT	qMCP-/-		WT	qMCP-/-		WT	qMCP-/-
85.0864	0		513.496	0		2492.97	0		1293.57	4.66085		426.79	0		673.1	3253.05
9.72311	0		68.2241	0		2548.57	0		2593.19	0		61.8874	0		5443.63	1718.89
8.20292	0		44.0101	0		2546.53	0		613.985	0		55.1002	0		687.035	1173.22
5.42513	0		185.526	0		2688.8	0		825.476	0		118.623	0		868.684	1586.25
4.70623	0		113.001	0		2650.42	0		584.099	0		89.2598	0		896.379	882.992
12.4021	0		291.626	0		2671.13	0		727.444	0		161.247	0		1298.12	2534.56
27.4474	0		1421.97	0		2690.42	0		233.077	0		352.062	0		2642.57	6295.48
8.44855	0		303.902	0		2707.87	0		1115.29	4.66085		109.37	0		1687.19	2454.76

## Sheet: Fig1i
Leukocytes			Myeloid			Monocytes			Neutrophils			Lymphocytes
WT	qMCP-/-		WT	qMCP-/-		WT	qMCP-/-		WT	qMCP-/-		WT	qMCP-/-
7936.5	9865		1720.7	953		228.5	27		853.1	554		6215.8	8912
11229.8	10594		1991.3	1075		166.7	43		1107.4	543		9238.5	9519
12295.2	4985		1775.2	485		247.7	21		708.1	296		10520	4500
16834.3	9017		3094.3	1092		501.6	20		1373.1	812		13740	7925
7880.3	10209		2296.7	1473		436.4	47		1154.4	1003		5583.6	8736
11103.9			1781.5			301.3			791.4			9322.4
13759.2			1966.5			293.3			702.9			11792.7
11125			1635.8			228.7			703.2			9489.2

## Sheet: Fig1k
survival days	WT	MCP KO
32	1
35	1
53	1
105	1
43	1
47	1
56	1
41	1
105		0
105		0
105		0
105		0
63		1
105		1
48
45		1
34		1
44		1

## Sheet: Fig1l
BMDM			Mg			Monocytes			Neutrophils
WT	qMCP-/-		WT	qMCP-/-		WT	qMCP-/-		WT	qMCP-/-
78.9	35.5		18.2	61.3		16.8	1.76		1.17	3.5
74.5	9.09		22.4	88.2		17.7	1.03		3.77	2.8
46.6	15.3		52.9	84.2		17.3	1.42		2.41	3.2
81.8			15.3			9.66			0.19
59			37.1			17.4			4.91

## Sheet: Fig2a
Days elapsed	WT;Ntv-a	qMCP-/-;Ntv-a
69		1
63		1
45		1
45		1
43		1
44		1
56		1
52		1
45		1
58		1
48		1
43		1
59		1
44		1
44		1
57	1
49	1
45	1
44	1
51	1
69	1
42	1
59	1
44	1
49	1
57	1
38	1
53	1
47	1
47	1
71	1
47	1
43	1
42	1
71	1
38	1
48	1
44	1
54	1
56	1
43	1
47	1
50	1
60	1
43		1
47		1
39		1
54		1
75		1
75		1
46		1
42		1
76		1
50		1
46		1
39		1

## Sheet: Fig2b-2d
	orig.ident	nCount_RNA	nFeature_RNA	percent.mt	sampleID	Driver_MUT	Genotype	celltype	celltype2
5326-MCP-B-p53_AAACCCAAGACTCAAA-1	KO-3	2476	1140	0.565428	KO-3	PDGFB	KO	Neutrophils	Myeloid
5326-MCP-B-p53_AAACCCAAGGACAACC-1	KO-3	12984	4102	4.71349	KO-3	PDGFB	KO	T3	Tumor
5326-MCP-B-p53_AAACCCACAGAGTGAC-1	KO-3	11947	4125	3.59923	KO-3	PDGFB	KO	T5	Tumor
5326-MCP-B-p53_AAACCCACAGTCACGC-1	KO-3	1136	588	1.58451	KO-3	PDGFB	KO	MG	Myeloid
5326-MCP-B-p53_AAACCCAGTAGGTCAG-1	KO-3	2372	1008	2.02361	KO-3	PDGFB	KO	Neutrophils	Myeloid
5326-MCP-B-p53_AAACCCAGTCACTCAA-1	KO-3	2273	1352	3.16762	KO-3	PDGFB	KO	T1	Tumor
5326-MCP-B-p53_AAACCCAGTCCGGACT-1	KO-3	18102	4492	3.88355	KO-3	PDGFB	KO	MG	Myeloid
5326-MCP-B-p53_AAACCCAGTGTTCAGT-1	KO-3	11902	2619	0.210049	KO-3	PDGFB	KO	MG	Myeloid
5326-MCP-B-p53_AAACCCATCTGCTCTG-1	KO-3	12492	4545	3.07397	KO-3	PDGFB	KO	T5	Tumor
5326-MCP-B-p53_AAACGAAAGAAATTGC-1	KO-3	2549	1146	0.902315	KO-3	PDGFB	KO	MG	Myeloid
5326-MCP-B-p53_AAACGAAAGATGCGAC-1	KO-3	2717	854	0.62569	KO-3	PDGFB	KO	Neutrophils	Myeloid
5326-MCP-B-p53_AAACGAAAGGCACAAC-1	KO-3	1833	885	1.25477	KO-3	PDGFB	KO	MDM	Myeloid
5326-MCP-B-p53_AAACGAACAGCGGTTC-1	KO-3	15318	3372	1.27301	KO-3	PDGFB	KO	alpha-beta Tcells	Lymphoid
5326-MCP-B-p53_AAACGAACAGGTGGAT-1	KO-3	10593	3391	4.55961	KO-3	PDGFB	KO	OLG_mat	Stroma
5326-MCP-B-p53_AAACGAATCAAGAAAC-1	KO-3		889	0.564617	KO-3	PDGFB	KO	Neutrophils	Myeloid
5326-MCP-B-p53_AAACGAATCCAAATGC-1	KO-3	1134	798	2.20459	KO-3	PDGFB	KO	T1	Tumor
5326-MCP-B-p53_AAACGAATCCACGAAT-1	KO-3	17376	5048	5.50184	KO-3	PDGFB	KO	T2	Tumor
5326-MCP-B-p53_AAACGAATCCGTAGGC-1	KO-3	2169	990	6.86953	KO-3	PDGFB	KO	Neutrophils	Myeloid
5326-MCP-B-p53_AAACGAATCGAGTCCG-1	KO-3	54430	7076	3.53665	KO-3	PDGFB	KO	MG	Myeloid
5326-MCP-B-p53_AAACGCTAGCTCTGTA-1	KO-3	16577	4632	5.38095	KO-3	PDGFB	KO	T0	Tumor
5326-MCP-B-p53_AAACGCTCATCCCGTT-1	KO-3	1121	618	1.4273	KO-3	PDGFB	KO	Monocytes	Myeloid
5326-MCP-B-p53_AAACGCTGTCCGTACG-1	KO-3	10731	3023	2.22719	KO-3	PDGFB	KO	T0	Tumor
5326-MCP-B-p53_AAAGAACAGCCATCCG-1	KO-3	1147	655	0.43592	KO-3	PDGFB	KO	MG	Myeloid
5326-MCP-B-p53_AAAGAACAGGCACAAC-1	KO-3	2498	1031	2.0016	KO-3	PDGFB	KO	MG	Myeloid
5326-MCP-B-p53_AAAGAACCAAAGAACT-1	KO-3	15783	4839	3.61148	KO-3	PDGFB	KO	T0	Tumor
5326-MCP-B-p53_AAAGAACCAGAGGTTG-1	KO-3	2680	1134	0.970149	KO-3	PDGFB	KO	MG	Myeloid
5326-MCP-B-p53_AAAGAACCAGTAGTGG-1	KO-3	11756	3589	2.28819	KO-3	PDGFB	KO	MG	Myeloid
5326-MCP-B-p53_AAAGAACCATCACCAA-1	KO-3	25223	4996	1.54224	KO-3	PDGFB	KO	MG	Myeloid
5326-MCP-B-p53_AAAGAACGTCCTGGTG-1	KO-3	8416	2897	5.83413	KO-3	PDGFB	KO	T0	Tumor
5326-MCP-B-p53_AAAGAACGTCTGCAAT-1	KO-3	2268	902	3.61552	KO-3	PDGFB	KO	MG	Myeloid
5326-MCP-B-p53_AAAGAACGTGTTCATG-1	KO-3	3030	1048	1.71617	KO-3	PDGFB	KO	MG	Myeloid
5326-MCP-B-p53_AAAGAACGTTCTAACG-1	KO-3	15782	3903	1.63477	KO-3	PDGFB	KO	MG	Myeloid
5326-MCP-B-p53_AAAGAACTCACTTCTA-1	KO-3	10131	2933	4.94522	KO-3	PDGFB	KO	MG	Myeloid
5326-MCP-B-p53_AAAGAACTCTCTGCTG-1	KO-3	1751	812	1.6562	KO-3	PDGFB	KO	Monocytes	Myeloid
5326-MCP-B-p53_AAAGAACTCTGCGTCT-1	KO-3	1370	968	1.53285	KO-3	PDGFB	KO	T1	Tumor
5326-MCP-B-p53_AAAGAACTCTTTGGAG-1	KO-3	1309	733	0.91673	KO-3	PDGFB	KO	T0	Tumor
5326-MCP-B-p53_AAAGGATAGAAGCTGC-1	KO-3	2450	1261	0.530612	KO-3	PDGFB	KO	Neutrophils	Myeloid
5326-MCP-B-p53_AAAGGATAGAGCCGAT-1	KO-3	8104	2533	3.56614	KO-3	PDGFB	KO	MG	Myeloid
5326-MCP-B-p53_AAAGGATCAACTTGCA-1	KO-3	3790	1463	1.50396	KO-3	PDGFB	KO	T4	Tumor
5326-MCP-B-p53_AAAGGATCAGCCATTA-1	KO-3	1848	877	0.378788	KO-3	PDGFB	KO	Monocytes	Myeloid
5326-MCP-B-p53_AAAGGATCAGCGGTCT-1	KO-3	5142	1859	3.15053	KO-3	PDGFB	KO	alpha-beta Tcells	Lymphoid
5326-MCP-B-p53_AAAGGATGTGGAAATT-1	KO-3	1254	644	6.61882	KO-3	PDGFB	KO	Astrocytes	Stroma
5326-MCP-B-p53_AAAGGATGTGGTCTTA-1	KO-3	22780	4381	5.13169	KO-3	PDGFB	KO	MG	Myeloid
5326-MCP-B-p53_AAAGGATTCACGGTCG-1	KO-3	12484	3113	8.11439	KO-3	PDGFB	KO	MG	Myeloid
5326-MCP-B-p53_AAAGGGCAGAGCTTTC-1	KO-3	1927	994	0.259471	KO-3	PDGFB	KO	Neutrophils	Myeloid
5326-MCP-B-p53_AAAGGGCAGAGTGTGC-1	KO-3	1459	750	6.57985	KO-3	PDGFB	KO	MDM	Myeloid
5326-MCP-B-p53_AAAGGGCCAGCCGGTT-1	KO-3	21704	4057	4.61205	KO-3	PDGFB	KO	MG	Myeloid
5326-MCP-B-p53_AAAGGGCCAGCTTTGA-1	KO-3	1533	686	0.260926	KO-3	PDGFB	KO	Neutrophils	Myeloid
5326-MCP-B-p53_AAAGGGCCATGGTGGA-1	KO-3	1303	744	1.53492	KO-3	PDGFB	KO	T4	Tumor
5326-MCP-B-p53_AAAGGGCGTCAGGAGT-1	KO-3	17678	4193	1.33499	KO-3	PDGFB	KO	MG	Myeloid
5326-MCP-B-p53_AAAGGGCGTGGCTGCT-1	KO-3	18648	4967	5.40541	KO-3	PDGFB	KO	T3	Tumor
5326-MCP-B-p53_AAAGGGCGTGTCTTGA-1	KO-3	20007	5154	4.97326	KO-3	PDGFB	KO	T5	Tumor
5326-MCP-B-p53_AAAGGGCTCTGTCTCG-1	KO-3	1176	779	6.37755	KO-3	PDGFB	KO	T1	Tumor
5326-MCP-B-p53_AAAGGGCTCTTCGATT-1	KO-3	8844	3311	4.43238	KO-3	PDGFB	KO	T0	Tumor
5326-MCP-B-p53_AAAGGTAAGAAGGCTC-1	KO-3	13585	3996	4.74788	KO-3	PDGFB	KO	T0	Tumor
5326-MCP-B-p53_AAAGGTAAGGCCTAGA-1	KO-3	12601	4149	4.72185	KO-3	PDGFB	KO	T3	Tumor
5326-MCP-B-p53_AAAGGTAAGTGGCCTC-1	KO-3	1404	743	13.7464	KO-3	PDGFB	KO	T1	Tumor
5326-MCP-B-p53_AAAGGTACACCTGCAG-1	KO-3	1569	770	1.40217	KO-3	PDGFB	KO	MDM	Myeloid
5326-MCP-B-p53_AAAGGTACATCCAACA-1	KO-3	4292	1376	1.00186	KO-3	PDGFB	KO	MG	Myeloid
5326-MCP-B-p53_AAAGGTAGTACGTGTT-1	KO-3	3679	1355	6.11579	KO-3	PDGFB	KO	MDM	Myeloid
5326-MCP-B-p53_AAAGGTAGTATCGCAT-1	KO-3	1343	925	3.35071	KO-3	PDGFB	KO	T1	Tumor
5326-MCP-B-p53_AAAGGTAGTATTGAGA-1	KO-3	10752	3826	5.05022	KO-3	PDGFB	KO	T0	Tumor
5326-MCP-B-p53_AAAGGTAGTCCATAGT-1	KO-3	1261	805	2.22046	KO-3	PDGFB	KO	T1	Tumor
5326-MCP-B-p53_AAAGGTAGTTGCATTG-1	KO-3	12166	3703	2.95907	KO-3	PDGFB	KO	T2	Tumor
5326-MCP-B-p53_AAAGGTATCACTACTT-1	KO-3	5842	2490	3.13249	KO-3	PDGFB	KO	MG	Myeloid
5326-MCP-B-p53_AAAGGTATCGAGATGG-1	KO-3	2937	968	1.32789	KO-3	PDGFB	KO	Neutrophils	Myeloid
5326-MCP-B-p53_AAAGGTATCGGTCATA-1	KO-3	2622	1134	3.20366	KO-3	PDGFB	KO	MG	Myeloid
5326-MCP-B-p53_AAAGTCCAGATAACGT-1	KO-3	2222	905	0.630063	KO-3	PDGFB	KO	Neutrophils	Myeloid
5326-MCP-B-p53_AAAGTCCAGCTCTGTA-1	KO-3	8036	2734	5.93579	KO-3	PDGFB	KO	MG	Myeloid
5326-MCP-B-p53_AAAGTCCCAGAAGCTG-1	KO-3	9891	3560	1.96138	KO-3	PDGFB	KO	T2	Tumor
5326-MCP-B-p53_AAAGTCCCAGCAGATG-1	KO-3	2258	1073	3.36581	KO-3	PDGFB	KO	Neutrophils	Myeloid
5326-MCP-B-p53_AAAGTCCGTATGGTAA-1	KO-3	13410	3527	2.31171	KO-3	PDGFB	KO	MG	Myeloid
5326-MCP-B-p53_AAAGTCCGTCAACCAT-1	KO-3	11506	2888	0.617069	KO-3	PDGFB	KO	MDM	Myeloid
5326-MCP-B-p53_AAAGTCCGTCAGCTTA-1	KO-3	1234	657	22.5284	KO-3	PDGFB	KO	T1	Tumor
5326-MCP-B-p53_AAAGTCCGTTGCCAAT-1	KO-3	19655	4284	8.9799	KO-3	PDGFB	KO	Endothelial	Stroma
5326-MCP-B-p53_AAAGTCCTCGAGTCTA-1	KO-3	19128	4241	5.08678	KO-3	PDGFB	KO	MDM	Myeloid
5326-MCP-B-p53_AAAGTGAAGAAACCAT-1	KO-3	2308	1093	2.25303	KO-3	PDGFB	KO	Monocytes	Myeloid
5326-MCP-B-p53_AAAGTGAAGAAGTATC-1	KO-3	1967	1003	1.16929	KO-3	PDGFB	KO	Neutrophils	Myeloid
5326-MCP-B-p53_AAAGTGAAGAGCAGAA-1	KO-3	4710	1553	8.38641	KO-3	PDGFB	KO	T0	Tumor
5326-MCP-B-p53_AAAGTGAAGCGTGAAC-1	KO-3	2586	949	16.628	KO-3	PDGFB	KO	MG	Myeloid
5326-MCP-B-p53_AAAGTGAAGCTCCACG-1	KO-3	10547	3896	3.54603	KO-3	PDGFB	KO	T0	Tumor
5326-MCP-B-p53_AAAGTGAGTACTGCGC-1	KO-3	27523	4959	3.58246	KO-3	PDGFB	KO	Endothelial	Stroma
5326-MCP-B-p53_AAAGTGATCCAGTGTA-1	KO-3	22625	4954	6.66961	KO-3	PDGFB	KO	Astrocytes	Stroma
5326-MCP-B-p53_AAAGTGATCGAAACAA-1	KO-3	1008	610	1.88492	KO-3	PDGFB	KO	Neutrophils	Myeloid
5326-MCP-B-p53_AAAGTGATCGTGTGAT-1	KO-3	2375	984	0.926316	KO-3	PDGFB	KO	Neutrophils	Myeloid
5326-MCP-B-p53_AAATGGAAGACAGTCG-1	KO-3	1022	578	3.42466	KO-3	PDGFB	KO	MG	Myeloid
5326-MCP-B-p53_AAATGGAAGCTTTGTG-1	KO-3	3906	1367	2.63697	KO-3	PDGFB	KO	Neutrophils	Myeloid
5326-MCP-B-p53_AAATGGAAGTAAGGGA-1	KO-3	2985	1114	1.90955	KO-3	PDGFB	KO	DC1	Myeloid
5326-MCP-B-p53_AAATGGACATCCCGTT-1	KO-3	8546	3287	3.21788	KO-3	PDGFB	KO	T0	Tumor
5326-MCP-B-p53_AAATGGACATCCTGTC-1	KO-3	17958	5424	6.24234	KO-3	PDGFB	KO	T2	Tumor
5326-MCP-B-p53_AAATGGACATTAAAGG-1	KO-3	14634	3143	5.79472	KO-3	PDGFB	KO	MG	Myeloid
5326-MCP-B-p53_AAATGGATCCTCTGCA-1	KO-3	11271	3514	3.50457	KO-3	PDGFB	KO	T0	Tumor
5326-MCP-B-p53_AAATGGATCTACTGAG-1	KO-3	12053	3911	3.88285	KO-3	PDGFB	KO	T2	Tumor
5326-MCP-B-p53_AACAAAGAGCTCGTGC-1	KO-3	1261	732	2.85488	KO-3	PDGFB	KO	Neutrophils	Myeloid
5326-MCP-B-p53_AACAAAGAGTAGGAAG-1	KO-3	24238	5244	7.64089	KO-3	PDGFB	KO	Astrocytes	Stroma
5326-MCP-B-p53_AACAAAGTCACCCTTG-1	KO-3	2137	1017	2.71409	KO-3	PDGFB	KO	Monocytes	Myeloid
5326-MCP-B-p53_AACAAAGTCGCACGAC-1	KO-3	2646	1196	0.642479	KO-3	PDGFB	KO	Neutrophils	Myeloid
5326-MCP-B-p53_AACAACCAGATGGGCT-1	KO-3	17981	4774	5.63372	KO-3	PDGFB	KO	T3	Tumor
5326-MCP-B-p53_AACAACCAGCAGTAAT-1	KO-3	34048	6067	3.94737	KO-3	PDGFB	KO	MDM	Myeloid
5326-MCP-B-p53_AACAACCAGGACAGTC-1	KO-3	31022	6934	3.56521	KO-3	PDGFB	KO	Astrocytes	Stroma
5326-MCP-B-p53_AACAACCAGTCGAGGT-1	KO-3	20510	4684	4.07606	KO-3	PDGFB	KO	T3	Tumor
5326-MCP-B-p53_AACAACCCAATGAAAC-1	KO-3	6644	2610	2.6189	KO-3	PDGFB	KO	T2	Tumor
5326-MCP-B-p53_AACAACCCACGGTCTG-1	KO-3	2349	1146	1.27714	KO-3	PDGFB	KO	T4	Tumor
5326-MCP-B-p53_AACAACCCATTACGGT-1	KO-3	10745	3457	1.65658	KO-3	PDGFB	KO	MG	Myeloid
5326-MCP-B-p53_AACAACCTCACGGACC-1	KO-3	7024	2211	1.97893	KO-3	PDGFB	KO	Monocytes	Myeloid
5326-MCP-B-p53_AACAAGAAGCTTTCTT-1	KO-3	27339	4922	2.76528	KO-3	PDGFB	KO	Endothelial	Stroma
5326-MCP-B-p53_AACAAGAAGTAGATCA-1	KO-3	2651	998	9.95851	KO-3	PDGFB	KO	MG	Myeloid
5326-MCP-B-p53_AACAAGACAGCGGATA-1	KO-3	8937	2509	3.59181	KO-3	PDGFB	KO	MG	Myeloid
5326-MCP-B-p53_AACAAGACATGGGATG-1	KO-3	2010	1050	4.32836	KO-3	PDGFB	KO	T4	Tumor
5326-MCP-B-p53_AACAAGAGTCAACACT-1	KO-3	1653	834	1.75439	KO-3	PDGFB	KO	MDM	Myeloid
5326-MCP-B-p53_AACAAGATCAGTGTTG-1	KO-3	9720	2571	7.74691	KO-3	PDGFB	KO	MG	Myeloid
5326-MCP-B-p53_AACAAGATCGGTATGT-1	KO-3	11156	3506	3.52277	KO-3	PDGFB	KO	T0	Tumor
5326-MCP-B-p53_AACAAGATCTGAATGC-1	KO-3	14000	4218	4.26429	KO-3	PDGFB	KO	T0	Tumor
5326-MCP-B-p53_AACAAGATCTTTCGAT-1	KO-3	16654	4713	6.8392	KO-3	PDGFB	KO	Astrocytes	Stroma
5326-MCP-B-p53_AACACACAGACCTCAT-1	KO-3	1904	1240	0.945378	KO-3	PDGFB	KO	T1	Tumor
5326-MCP-B-p53_AACACACAGTGGCAGT-1	KO-3	14749	4716	3.58668	KO-3	PDGFB	KO	T3	Tumor
5326-MCP-B-p53_AACACACGTCGAAGCA-1	KO-3	7442	2076	2.87557	KO-3	PDGFB	KO	Monocytes	Myeloid
5326-MCP-B-p53_AACACACGTTAACAGA-1	KO-3	1211	868	1.7341	KO-3	PDGFB	KO	T1	Tumor
5326-MCP-B-p53_AACACACGTTCATCGA-1	KO-3	4064	1421	0.713583	KO-3	PDGFB	KO	Neutrophils	Myeloid
5326-MCP-B-p53_AACACACTCTACTGAG-1	KO-3	3904	1454	0.691598	KO-3	PDGFB	KO	MG	Myeloid
5326-MCP-B-p53_AACACACTCTTCTTCC-1	KO-3	10517	2872	2.71941	KO-3	PDGFB	KO	MG	Myeloid
5326-MCP-B-p53_AACAGGGAGGGCCAAT-1	KO-3	9584	2575	0.970367	KO-3	PDGFB	KO	Monocytes	Myeloid
5326-MCP-B-p53_AACAGGGAGTAAACAC-1	KO-3	12686	4199	1.85244	KO-3	PDGFB	KO	T5	Tumor
5326-MCP-B-p53_AACAGGGAGTGAGTGC-1	KO-3	14658	3977	3.30195	KO-3	PDGFB	KO	T2	Tumor
5326-MCP-B-p53_AACAGGGCAACATACC-1	KO-3	14209	4588	6.48885	KO-3	PDGFB	KO	T2	Tumor
5326-MCP-B-p53_AACAGGGCACAAGTTC-1	KO-3	2590	1042	1.5444	KO-3	PDGFB	KO	Neutrophils	Myeloid
5326-MCP-B-p53_AACAGGGCACAGCCTG-1	KO-3	3263	1558	2.2985	KO-3	PDGFB	KO	Monocytes	Myeloid
5326-MCP-B-p53_AACAGGGCAGCGACAA-1	KO-3	2244	987	0.713012	KO-3	PDGFB	KO	Monocytes	Myeloid
5326-MCP-B-p53_AACAGGGGTAGCTGCC-1	KO-3	2240	1177	0.848214	KO-3	PDGFB	KO	T4	Tumor
5326-MCP-B-p53_AACAGGGGTTGTGGCC-1	KO-3	19960	5313	4.23848	KO-3	PDGFB	KO	OLG_mat	Stroma
5326-MCP-B-p53_AACAGGGTCAAAGACA-1	KO-3	2054	931	0.778968	KO-3	PDGFB	KO	Monocytes	Myeloid
5326-MCP-B-p53_AACAGGGTCAATCAGC-1	KO-3	7957	2737	3.45608	KO-3	PDGFB	KO	Stroma	Stroma
5326-MCP-B-p53_AACAGGGTCACTTGTT-1	KO-3	6634	1992	0.738619	KO-3	PDGFB	KO	Neutrophils	Myeloid
5326-MCP-B-p53_AACAGGGTCATTCCTA-1	KO-3	30576	5140	2.90424	KO-3	PDGFB	KO	MG	Myeloid
5326-MCP-B-p53_AACAGGGTCGTTAGAC-1	KO-3	24645	4581	5.57517	KO-3	PDGFB	KO	MDM	Myeloid
5326-MCP-B-p53_AACCAACAGAAGCGGG-1	KO-3	15755	3566	2.95779	KO-3	PDGFB	KO	MG	Myeloid
5326-MCP-B-p53_AACCAACAGACGACGT-1	KO-3	7178	2659	5.08498	KO-3	PDGFB	KO	MG	Myeloid
5326-MCP-B-p53_AACCAACAGTTAGAAC-1	KO-3	5320	1795	18.9098	KO-3	PDGFB	KO	Endothelial	Stroma
5326-MCP-B-p53_AACCAACCATTCGATG-1	KO-3	12878	3682	2.9663	KO-3	PDGFB	KO	T0	Tumor
5326-MCP-B-p53_AACCAACCATTGCCGG-1	KO-3	2892	938	0.656985	KO-3	PDGFB	KO	Neutrophils	Myeloid
5326-MCP-B-p53_AACCAACGTCCTTGTC-1	KO-3	19232	5036	3.74896	KO-3	PDGFB	KO	T0	Tumor
5326-MCP-B-p53_AACCAACGTTAATCGC-1	KO-3	1330	871	1.12782	KO-3	PDGFB	KO	T1	Tumor
5326-MCP-B-p53_AACCAACTCGACGCGT-1	KO-3	8269	2526	2.64845	KO-3	PDGFB	KO	Monocytes	Myeloid
5326-MCP-B-p53_AACCAACTCGTGCATA-1	KO-3	24312	5034	4.96051	KO-3	PDGFB	KO	Endothelial	Stroma
5326-MCP-B-p53_AACCACAAGCAGCACA-1	KO-3	1104	597	2.80797	KO-3	PDGFB	KO	MG	Myeloid
5326-MCP-B-p53_AACCACAAGGCGTCCT-1	KO-3	1868	822	0.910064	KO-3	PDGFB	KO	Monocytes	Myeloid
5326-MCP-B-p53_AACCACAAGTACCATC-1	KO-3	18240	5241	4.35307	KO-3	PDGFB	KO	OLG_imm	Stroma
5326-MCP-B-p53_AACCACACACAGCTTA-1	KO-3	1139	708	2.80948	KO-3	PDGFB	KO	T1	Tumor
5326-MCP-B-p53_AACCACATCATCGACA-1	KO-3	2788	1241	5.91822	KO-3	PDGFB	KO	T4	Tumor
5326-MCP-B-p53_AACCACATCCCGAGAC-1	KO-3	3116	1275	24.8395	KO-3	PDGFB	KO	Astrocytes	Stroma
5326-MCP-B-p53_AACCACATCGATTGGT-1	KO-3	15775	3811	5.76228	KO-3	PDGFB	KO	MG	Myeloid
5326-MCP-B-p53_AACCATGAGATTAGTG-1	KO-3	21908	4683	7.65474	KO-3	PDGFB	KO	Astrocytes	Stroma
5326-MCP-B-p53_AACCATGAGCCTGCCA-1	KO-3	4035	1302	0.148699	KO-3	PDGFB	KO	MG	Myeloid
5326-MCP-B-p53_AACCATGAGGATCATA-1	KO-3	1700	897	1.88235	KO-3	PDGFB	KO	Monocytes	Myeloid
5326-MCP-B-p53_AACCATGAGTCTGTAC-1	KO-3	17943	5392	6.32559	KO-3	PDGFB	KO	T3	Tumor
5326-MCP-B-p53_AACCATGCACTCTGCT-1	KO-3	3113	1265	1.44555	KO-3	PDGFB	KO	Mast	Mast
5326-MCP-B-p53_AACCATGCAGCCTACG-1	KO-3	10298	2853	2.08778	KO-3	PDGFB	KO	Monocytes	Myeloid
5326-MCP-B-p53_AACCATGGTAGTCGGA-1	KO-3	1125	692	18.9333	KO-3	PDGFB	KO	T1	Tumor
5326-MCP-B-p53_AACCATGGTTTCGTAG-1	KO-3	12233	4212	3.11453	KO-3	PDGFB	KO	T0	Tumor
5326-MCP-B-p53_AACCATGTCCCTATTA-1	KO-3	2033	903	1.22971	KO-3	PDGFB	KO	Neutrophils	Myeloid
5326-MCP-B-p53_AACCATGTCGGCAGTC-1	KO-3	6282	1964	0.748169	KO-3	PDGFB	KO	T4	Tumor
5326-MCP-B-p53_AACCATGTCTACTCAT-1	KO-3	3387	1283	0.679067	KO-3	PDGFB	KO	Monocytes	Myeloid
5326-MCP-B-p53_AACCCAAAGCGTTCAT-1	KO-3	2463	1182	0.974421	KO-3	PDGFB	KO	Neutrophils	Myeloid
5326-MCP-B-p53_AACCCAAAGCTGCCTG-1	KO-3	17021	5009	5.04671	KO-3	PDGFB	KO	T0	Tumor
5326-MCP-B-p53_AACCCAAAGTGACCTT-1	KO-3	1070	604	4.48598	KO-3	PDGFB	KO	Monocytes	Myeloid
5326-MCP-B-p53_AACCCAACAGCAAGAC-1	KO-3	2792	1126	14.4699	KO-3	PDGFB	KO	OLG_mat	Stroma
5326-MCP-B-p53_AACCCAAGTGGCTTGC-1	KO-3	22335	4843	2.83412	KO-3	PDGFB	KO	Stroma	Stroma
5326-MCP-B-p53_AACCCAAGTTATGTCG-1	KO-3	1682	949	0.772889	KO-3	PDGFB	KO	Monocytes	Myeloid
5326-MCP-B-p53_AACCCAAGTTCCGGTG-1	KO-3	19680	4393	2.6372	KO-3	PDGFB	KO	Endothelial	Stroma
5326-MCP-B-p53_AACCCAATCACCACAA-1	KO-3	2840	1591	7.46479	KO-3	PDGFB	KO	T1	Tumor
5326-MCP-B-p53_AACCCAATCACCATGA-1	KO-3	12000	3612	3.94167	KO-3	PDGFB	KO	T0	Tumor
5326-MCP-B-p53_AACCTGAAGTAGCTCT-1	KO-3	1174	664	0.170358	KO-3	PDGFB	KO	Monocytes	Myeloid
5326-MCP-B-p53_AACCTGAAGTGCTAGG-1	KO-3	2423	1021	1.52703	KO-3	PDGFB	KO	Mast	Mast
5326-MCP-B-p53_AACCTGACAGACGATG-1	KO-3	1007	701	5.36246	KO-3	PDGFB	KO	T1	Tumor
5326-MCP-B-p53_AACCTGAGTGCTCCGA-1	KO-3	3093	1654	13.87	KO-3	PDGFB	KO	T1	Tumor
5326-MCP-B-p53_AACCTGAGTTCGGTTA-1	KO-3	2303	1151	8.29353	KO-3	PDGFB	KO	MDM	Myeloid
5326-MCP-B-p53_AACCTGATCAAGAAAC-1	KO-3	7960	2445	4.67337	KO-3	PDGFB	KO	MG	Myeloid
5326-MCP-B-p53_AACCTGATCCTGTTAT-1	KO-3	31360	6080	5.26467	KO-3	PDGFB	KO	Astrocytes	Stroma
5326-MCP-B-p53_AACCTGATCGGACTGC-1	KO-3	18009	5151	4.53662	KO-3	PDGFB	KO	T5	Tumor
5326-MCP-B-p53_AACCTGATCGTCAGAT-1	KO-3	2923	1233	1.40267	KO-3	PDGFB	KO	MG	Myeloid
5326-MCP-B-p53_AACCTTTAGAACTCCT-1	KO-3	9546	2819	2.41986	KO-3	PDGFB	KO	MG	Myeloid
5326-MCP-B-p53_AACCTTTAGAGCCCAA-1	KO-3	25961	5204	6.09761	KO-3	PDGFB	KO	MG	Myeloid
5326-MCP-B-p53_AACCTTTAGTACCCTA-1	KO-3	12853	3413	3.01097	KO-3	PDGFB	KO	MG	Myeloid
5326-MCP-B-p53_AACCTTTAGTTAGAAC-1	KO-3	5327	1892	5.19992	KO-3	PDGFB	KO	MG	Myeloid
5326-MCP-B-p53_AACCTTTCAACAGAGC-1	KO-3	1315	668	1.97719	KO-3	PDGFB	KO	MG	Myeloid
5326-MCP-B-p53_AACCTTTGTATTGAGA-1	KO-3	25989	5356	4.8559	KO-3	PDGFB	KO	MG	Myeloid
5326-MCP-B-p53_AACCTTTTCCATTTAC-1	KO-3	10222	3371	4.10878	KO-3	PDGFB	KO	T0	Tumor
5326-MCP-B-p53_AACCTTTTCCGTCCTA-1	KO-3	12544	4141	1.84949	KO-3	PDGFB	KO	T2	Tumor
5326-MCP-B-p53_AACCTTTTCGTACACA-1	KO-3	2177	1081	0.96463	KO-3	PDGFB	KO	Neutrophils	Myeloid
5326-MCP-B-p53_AACCTTTTCTCCGTGT-1	KO-3	5005	1994	2.25774	KO-3	PDGFB	KO	Monocytes	Myeloid
5326-MCP-B-p53_AACGAAAAGCTCTATG-1	KO-3	3316	1285	4.28227	KO-3	PDGFB	KO	MG	Myeloid
5326-MCP-B-p53_AACGAAAAGGGATCGT-1	KO-3	1596	657	1.06516	KO-3	PDGFB	KO	Neutrophils	Myeloid
5326-MCP-B-p53_AACGAAAAGGTGATAT-1	KO-3	9511	3364	3.25938	KO-3	PDGFB	KO	OLG_imm	Stroma
5326-MCP-B-p53_AACGAAAAGGTTGGTG-1	KO-3	7825	2309	4.14058	KO-3	PDGFB	KO	Endothelial	Stroma
5326-MCP-B-p53_AACGAAAGTAAGAACT-1	KO-3	1740	927	1.37931	KO-3	PDGFB	KO	Neutrophils	Myeloid
5326-MCP-B-p53_AACGAAATCAAGCCCG-1	KO-3	1473	892	13.7135	KO-3	PDGFB	KO	T1	Tumor
5326-MCP-B-p53_AACGAAATCACCATCC-1	KO-3	13621	3496	3.73688	KO-3	PDGFB	KO	MG	Myeloid
5326-MCP-B-p53_AACGAAATCACTCCGT-1	KO-3	5233	1862	0.649723	KO-3	PDGFB	KO	MG	Myeloid
5326-MCP-B-p53_AACGAAATCGACATAC-1	KO-3	37020	7146	3.6926	KO-3	PDGFB	KO	T2	Tumor
5326-MCP-B-p53_AACGAAATCGCAGTGC-1	KO-3	2240	991	0.758929	KO-3	PDGFB	KO	Monocytes	Myeloid
5326-MCP-B-p53_AACGGGAAGAAACACT-1	KO-3	9609	2652	8.80425	KO-3	PDGFB	KO	MG	Myeloid
5326-MCP-B-p53_AACGGGAAGCCACCGT-1	KO-3	12218	2587	3.84678	KO-3	PDGFB	KO	MG	Myeloid
5326-MCP-B-p53_AACGGGAAGGTATAGT-1	KO-3	1092	672	2.38095	KO-3	PDGFB	KO	T4	Tumor
5326-MCP-B-p53_AACGGGACACCTGATA-1	KO-3	4350	1382	1.44828	KO-3	PDGFB	KO	MG	Myeloid
5326-MCP-B-p53_AACGGGAGTGGCTAGA-1	KO-3	1547	810	0.646412	KO-3	PDGFB	KO	Monocytes	Myeloid
5326-MCP-B-p53_AACGGGAGTTCTGAGT-1	KO-3	13271	3966	3.97106	KO-3	PDGFB	KO	T0	Tumor
5326-MCP-B-p53_AACGGGATCCCTTTGG-1	KO-3	2315	1076	7.68898	KO-3	PDGFB	KO	T4	Tumor
5326-MCP-B-p53_AACGGGATCTCCGAAA-1	KO-3	1874	933	2.66809	KO-3	PDGFB	KO	MG	Myeloid
5326-MCP-B-p53_AACGTCAAGAATTGCA-1	KO-3	18474	4434	3.26946	KO-3	PDGFB	KO	T0	Tumor
5326-MCP-B-p53_AACGTCAAGCTGTTCA-1	KO-3	20303	4412	6.35867	KO-3	PDGFB	KO	MG	Myeloid
5326-MCP-B-p53_AACGTCAAGTGTTCAC-1	KO-3	2372	1103	7.71501	KO-3	PDGFB	KO	T4	Tumor
5326-MCP-B-p53_AACGTCACAAGATGTA-1	KO-3	13704	4414	4.3345	KO-3	PDGFB	KO	T2	Tumor
5326-MCP-B-p53_AACGTCACACGACAGA-1	KO-3	1589	808	0.503461	KO-3	PDGFB	KO	Neutrophils	Myeloid
5326-MCP-B-p53_AACGTCACATCGATAC-1	KO-3	24584	4635	4.29548	KO-3	PDGFB	KO	MG	Myeloid
5326-MCP-B-p53_AACGTCACATCGGTTA-1	KO-3	3671	1372	1.79788	KO-3	PDGFB	KO	Mast	Mast
5326-MCP-B-p53_AACGTCACATGTGCTA-1	KO-3	15947	4441	4.06346	KO-3	PDGFB	KO	T2	Tumor
5326-MCP-B-p53_AACGTCAGTAAGATTG-1	KO-3	4933	2474	6.16258	KO-3	PDGFB	KO	T5	Tumor
5326-MCP-B-p53_AACGTCAGTAGCTTGT-1	KO-3	48108	6720	4.91602	KO-3	PDGFB	KO	Endothelial	Stroma
5326-MCP-B-p53_AACGTCAGTGTAGGAC-1	KO-3	2743	1493	4.66642	KO-3	PDGFB	KO	T4	Tumor
5326-MCP-B-p53_AACGTCAGTTGCATAC-1	KO-3	1434	809	2.23152	KO-3	PDGFB	KO	MG	Myeloid
5326-MCP-B-p53_AACGTCATCAGGCGAA-1	KO-3	29384	6341	5.43493	KO-3	PDGFB	KO	T3	Tumor
5326-MCP-B-p53_AACGTCATCTAGTGTG-1	KO-3	1584	1063	3.34596	KO-3	PDGFB	KO	T1	Tumor
5326-MCP-B-p53_AACTTCTAGCCAACCC-1	KO-3	19722	4368	3.21975	KO-3	PDGFB	KO	Endothelial	Stroma
5326-MCP-B-p53_AACTTCTAGGGAGTTC-1	KO-3	9931	3263	2.67848	KO-3	PDGFB	KO	MG	Myeloid
5326-MCP-B-p53_AACTTCTAGTAGGAAG-1	KO-3	4244	1204	0.424128	KO-3	PDGFB	KO	MG	Myeloid
5326-MCP-B-p53_AACTTCTCACTGATTG-1	KO-3	5874	1837	3.20054	KO-3	PDGFB	KO	pDC	Myeloid
5326-MCP-B-p53_AACTTCTGTCCTACGG-1	KO-3	7715	1911	2.96824	KO-3	PDGFB	KO	MG	Myeloid
5326-MCP-B-p53_AACTTCTTCCCGGTAG-1	KO-3	60790	6938	3.31633	KO-3	PDGFB	KO	Endothelial	Stroma
5326-MCP-B-p53_AACTTCTTCCGCTTAC-1	KO-3	1366	601	0.878477	KO-3	PDGFB	KO	Neutrophils	Myeloid
5326-MCP-B-p53_AAGAACAAGGAAGAAC-1	KO-3	12202	3963	6.70382	KO-3	PDGFB	KO	T0	Tumor
5326-MCP-B-p53_AAGAACAAGGGTCTTT-1	KO-3	2186	1012	2.24154	KO-3	PDGFB	KO	MG	Myeloid
5326-MCP-B-p53_AAGAACACAATAGAGT-1	KO-3	12999	4113	3.20794	KO-3	PDGFB	KO	T0	Tumor
5326-MCP-B-p53_AAGAACACACAGGATG-1	KO-3	17128	4610	4.55395	KO-3	PDGFB	KO	T5	Tumor
5326-MCP-B-p53_AAGAACACACCAAATC-1	KO-3	17368	5426	3.85191	KO-3	PDGFB	KO	T0	Tumor
5326-MCP-B-p53_AAGAACACAGTTCTAG-1	KO-3	23809	4214	2.61246	KO-3	PDGFB	KO	MG	Myeloid
5326-MCP-B-p53_AAGAACATCACCATAG-1	KO-3	1866	807	1.50054	KO-3	PDGFB	KO	Neutrophils	Myeloid
5326-MCP-B-p53_AAGAACATCAGGTAAA-1	KO-3	1100	708	3.72727	KO-3	PDGFB	KO	Astrocytes	Stroma
5326-MCP-B-p53_AAGAACATCAGGTGTT-1	KO-3	4035	1631	4.98141	KO-3	PDGFB	KO	OLG_mat	Stroma
5326-MCP-B-p53_AAGAACATCCTGGCTT-1	KO-3	29191	5505	2.70631	KO-3	PDGFB	KO	Stroma	Stroma
5326-MCP-B-p53_AAGAACATCGATACGT-1	KO-3	4747	1749	4.92943	KO-3	PDGFB	KO	MG	Myeloid
5326-MCP-B-p53_AAGAACATCGGACCAC-1	KO-3	2506	975	1.47646	KO-3	PDGFB	KO	Neutrophils	Myeloid
5326-MCP-B-p53_AAGACAAAGCAGCAGT-1	KO-3	18663	3927	5.06349	KO-3	PDGFB	KO	MG	Myeloid
5326-MCP-B-p53_AAGACAAAGCCGCACT-1	KO-3	5177	2013	3.4576	KO-3	PDGFB	KO	T3	Tumor
5326-MCP-B-p53_AAGACAAAGCGTGCTC-1	KO-3	2707	1109	0.812708	KO-3	PDGFB	KO	Neutrophils	Myeloid
5326-MCP-B-p53_AAGACAAAGTGCACCC-1	KO-3	2048	972	1.17188	KO-3	PDGFB	KO	Neutrophils	Myeloid
5326-MCP-B-p53_AAGACAACAACGGTAG-1	KO-3	16183	4484	5.27096	KO-3	PDGFB	KO	T0	Tumor
5326-MCP-B-p53_AAGACAAGTGGCACTC-1	KO-3	46389	7165	5.71256	KO-3	PDGFB	KO	Endothelial	Stroma
5326-MCP-B-p53_AAGACAATCCGTGTGG-1	KO-3	3841	1418	6.76907	KO-3	PDGFB	KO	MG	Myeloid
5326-MCP-B-p53_AAGACAATCGCTACAA-1	KO-3	2643	1130	0.681044	KO-3	PDGFB	KO	Neutrophils	Myeloid
5326-MCP-B-p53_AAGACAATCTCGAACA-1	KO-3	2127	1046	8.97978	KO-3	PDGFB	KO	MG	Myeloid
5326-MCP-B-p53_AAGACTCAGACCTGGA-1	KO-3	3738	1557	3.26378	KO-3	PDGFB	KO	Neutrophils	Myeloid
5326-MCP-B-p53_AAGACTCAGCTCTTCC-1	KO-3	2243	881	0.624164	KO-3	PDGFB	KO	DC3	Myeloid
5326-MCP-B-p53_AAGACTCAGGCATCGA-1	KO-3	4358	1201	5.27765	KO-3	PDGFB	KO	MG	Myeloid
5326-MCP-B-p53_AAGACTCCAATACGAA-1	KO-3	10256	3359	2.36934	KO-3	PDGFB	KO	T2	Tumor
5326-MCP-B-p53_AAGACTCCAGGTATGG-1	KO-3	3009	1622	11.6318	KO-3	PDGFB	KO	T1	Tumor
5326-MCP-B-p53_AAGACTCGTCACTTAG-1	KO-3	1848	940	0.757576	KO-3	PDGFB	KO	Neutrophils	Myeloid
5326-MCP-B-p53_AAGACTCGTCCGGATC-1	KO-3	19453	5418	3.32597	KO-3	PDGFB	KO	T2	Tumor
5326-MCP-B-p53_AAGACTCGTGCAGTGA-1	KO-3	1937	924	0.722767	KO-3	PDGFB	KO	MG	Myeloid
5326-MCP-B-p53_AAGATAGAGACTGTTC-1	KO-3	11614	3940	2.22146	KO-3	PDGFB	KO	T3	Tumor
5326-MCP-B-p53_AAGATAGAGCCTGGAA-1	KO-3	5142	2049	1.61416	KO-3	PDGFB	KO	MG	Myeloid
5326-MCP-B-p53_AAGATAGGTGCCTGCA-1	KO-3	2431	863	0.329083	KO-3	PDGFB	KO	Neutrophils	Myeloid
5326-MCP-B-p53_AAGATAGTCACCGCTT-1	KO-3	7202	2316	1.95779	KO-3	PDGFB	KO	T4	Tumor
5326-MCP-B-p53_AAGATAGTCGCGTTTC-1	KO-3	8112	3057	3.94477	KO-3	PDGFB	KO	T2	Tumor
5326-MCP-B-p53_AAGATAGTCGGTTCAA-1	KO-3	1657	846	0.9656	KO-3	PDGFB	KO	Neutrophils	Myeloid
5326-MCP-B-p53_AAGATAGTCTCAGAAC-1	KO-3	11449	3300	3.84313	KO-3	PDGFB	KO	T2	Tumor
5326-MCP-B-p53_AAGATAGTCTCGGTAA-1	KO-3	3400	1880	3.70588	KO-3	PDGFB	KO	T1	Tumor
5326-MCP-B-p53_AAGCATCAGACTTCCA-1	KO-3	5596	1962	13.6169	KO-3	PDGFB	KO	Astrocytes	Stroma
5326-MCP-B-p53_AAGCATCAGATGGTCG-1	KO-3	1691	835	0.709639	KO-3	PDGFB	KO	Neutrophils	Myeloid
5326-MCP-B-p53_AAGCATCAGCATCGAG-1	KO-3	4007	1803	0.399301	KO-3	PDGFB	KO	T4	Tumor
5326-MCP-B-p53_AAGCATCAGGATAATC-1	KO-3	1614	768	1.1772	KO-3	PDGFB	KO	Neutrophils	Myeloid
5326-MCP-B-p53_AAGCATCCACATTCGA-1	KO-3	29163	4916	1.85509	KO-3	PDGFB	KO	MG	Myeloid
5326-MCP-B-p53_AAGCATCCAGATACTC-1	KO-3	10201	3002	7.02872	KO-3	PDGFB	KO	Monocytes	Myeloid
5326-MCP-B-p53_AAGCATCCATGGATCT-1	KO-3	5342	1791	3.89367	KO-3	PDGFB	KO	MG	Myeloid
5326-MCP-B-p53_AAGCATCTCAAATGCC-1	KO-3	1077	595	1.85701	KO-3	PDGFB	KO	MDM	Myeloid
5326-MCP-B-p53_AAGCATCTCTACTGCC-1	KO-3	11334	3141	5.18793	KO-3	PDGFB	KO	MG	Myeloid
5326-MCP-B-p53_AAGCCATAGATGAACT-1	KO-3	4123	1937	20.131	KO-3	PDGFB	KO	T1	Tumor
5326-MCP-B-p53_AAGCCATCATTGTAGC-1	KO-3	1819	877	22.8697	KO-3	PDGFB	KO	T1	Tumor
5326-MCP-B-p53_AAGCCATTCAAGCTGT-1	KO-3	2768	1037	1.66185	KO-3	PDGFB	KO	Monocytes	Myeloid
5326-MCP-B-p53_AAGCGAGAGACCCTTA-1	KO-3	22613	4539	7.74333	KO-3	PDGFB	KO	MG	Myeloid
5326-MCP-B-p53_AAGCGAGAGTCCTACA-1	KO-3	26827	5095	7.42536	KO-3	PDGFB	KO	MG	Myeloid
5326-MCP-B-p53_AAGCGAGCAAGCTACT-1	KO-3	3498	1698	21.4694	KO-3	PDGFB	KO	T1	Tumor
5326-MCP-B-p53_AAGCGAGCAAGGCAAC-1	KO-3	3560	1317	11.0674	KO-3	PDGFB	KO	Neutrophils	Myeloid
5326-MCP-B-p53_AAGCGAGCAGTGAGCA-1	KO-3	2159	973	3.61278	KO-3	PDGFB	KO	MG	Myeloid
5326-MCP-B-p53_AAGCGAGGTACCCGCA-1	KO-3	14066	3551	4.64951	KO-3	PDGFB	KO	MDM	Myeloid
5326-MCP-B-p53_AAGCGAGGTCTCACAA-1	KO-3	2018	852	0.891972	KO-3	PDGFB	KO	Neutrophils	Myeloid
5326-MCP-B-p53_AAGCGAGTCGGAACTT-1	KO-3	1885	1156	10.3448	KO-3	PDGFB	KO	T1	Tumor
5326-MCP-B-p53_AAGCGTTAGAACAGGA-1	KO-3	1294	641	4.09583	KO-3	PDGFB	KO	Astrocytes	Stroma
5326-MCP-B-p53_AAGCGTTAGTTACTCG-1	KO-3	14569	4113	6.30791	KO-3	PDGFB	KO	T0	Tumor
5326-MCP-B-p53_AAGCGTTCATAATCGC-1	KO-3	2227	971	0.359228	KO-3	PDGFB	KO	Neutrophils	Myeloid
5326-MCP-B-p53_AAGCGTTGTCTCTCCA-1	KO-3	16304	4529	4.86384	KO-3	PDGFB	KO	T0	Tumor
5326-MCP-B-p53_AAGCGTTGTTAACCTG-1	KO-3	14198	3820	3.94422	KO-3	PDGFB	KO	MDM	Myeloid
5326-MCP-B-p53_AAGCGTTGTTCTAAGC-1	KO-3	1381	635	4.34468	KO-3	PDGFB	KO	Neutrophils	Myeloid
5326-MCP-B-p53_AAGCGTTTCAGACAAA-1	KO-3	13601	4342	2.19837	KO-3	PDGFB	KO	T0	Tumor
5326-MCP-B-p53_AAGGAATAGAGCTGCA-1	KO-3	1932	860	9.10973	KO-3	PDGFB	KO	Astrocytes	Stroma
5326-MCP-B-p53_AAGGAATAGCTGGAGT-1	KO-3	18857	5146	6.10914	KO-3	PDGFB	KO	T0	Tumor
5326-MCP-B-p53_AAGGAATAGTGACACG-1	KO-3	1923	1131	8.00832	KO-3	PDGFB	KO	T1	Tumor
5326-MCP-B-p53_AAGGAATCAGCTATTG-1	KO-3	8555	3273	3.78726	KO-3	PDGFB	KO	T0	Tumor
5326-MCP-B-p53_AAGGAATCATGTGCCG-1	KO-3	19281	4167	4.2892	KO-3	PDGFB	KO	MG	Myeloid
5326-MCP-B-p53_AAGGAATGTGGCTTGC-1	KO-3	15541	3936	5.4694	KO-3	PDGFB	KO	MG	Myeloid
5326-MCP-B-p53_AAGGAATTCAGGGTAG-1	KO-3	12108	2767	4.7737	KO-3	PDGFB	KO	MG	Myeloid
5326-MCP-B-p53_AAGGAATTCCGTGGCA-1	KO-3	22351	5288	3.04684	KO-3	PDGFB	KO	MDM	Myeloid
5326-MCP-B-p53_AAGGTAAAGCGAATGC-1	KO-3	12973	3339	2.51291	KO-3	PDGFB	KO	MG	Myeloid
5326-MCP-B-p53_AAGGTAAAGGTTTGAA-1	KO-3	1869	904	0.749064	KO-3	PDGFB	KO	Neutrophils	Myeloid
5326-MCP-B-p53_AAGGTAAAGTGACACG-1	KO-3	4125	1517	1.45455	KO-3	PDGFB	KO	MDM	Myeloid
5326-MCP-B-p53_AAGGTAACAAACCACT-1	KO-3	22823	5669	3.95215	KO-3	PDGFB	KO	T2	Tumor
5326-MCP-B-p53_AAGGTAACAAGTTCCA-1	KO-3	3222	1230	2.32775	KO-3	PDGFB	KO	Endothelial	Stroma
5326-MCP-B-p53_AAGGTAACATCCGTGG-1	KO-3	22170	4144	5.89986	KO-3	PDGFB	KO	MG	Myeloid
5326-MCP-B-p53_AAGGTAACATTAAGCC-1	KO-3	5273	1828	2.97743	KO-3	PDGFB	KO	Mast	Mast
5326-MCP-B-p53_AAGGTAAGTGCCCTTT-1	KO-3	1805	993	12.687	KO-3	PDGFB	KO	T1	Tumor
5326-MCP-B-p53_AAGGTAAGTGTTCGTA-1	KO-3	18886	4130	4.52187	KO-3	PDGFB	KO	MG	Myeloid
5326-MCP-B-p53_AAGGTAATCATAGCAC-1	KO-3	14003	4022	4.02771	KO-3	PDGFB	KO	T2	Tumor
5326-MCP-B-p53_AAGGTAATCTCAATCT-1	KO-3	1008	554	1.09127	KO-3	PDGFB	KO	MG	Myeloid
5326-MCP-B-p53_AAGTACCCAAAGGGTC-1	KO-3	2428	1204	1.02965	KO-3	PDGFB	KO	Neutrophils	Myeloid
5326-MCP-B-p53_AAGTACCCAGCAGACA-1	KO-3	2766	1274	0.759219	KO-3	PDGFB	KO	Neutrophils	Myeloid
5326-MCP-B-p53_AAGTACCCAGCAGTGA-1	KO-3	6880	2625	4.84012	KO-3	PDGFB	KO	MG	Myeloid
5326-MCP-B-p53_AAGTACCGTCACTCGG-1	KO-3	18271	3912	4.00088	KO-3	PDGFB	KO	DC2	Myeloid
5326-MCP-B-p53_AAGTACCTCCATTCGC-1	KO-3	20497	5565	5.79597	KO-3	PDGFB	KO	T0	Tumor
5326-MCP-B-p53_AAGTCGTCAACCGACC-1	KO-3	21793	5640	5.47882	KO-3	PDGFB	KO	T5	Tumor
5326-MCP-B-p53_AAGTCGTCACTGTCGG-1	KO-3	3035	1390	1.58155	KO-3	PDGFB	KO	Monocytes	Myeloid
5326-MCP-B-p53_AAGTCGTGTCCTACGG-1	KO-3	3366	1776	6.59537	KO-3	PDGFB	KO	T2	Tumor
5326-MCP-B-p53_AAGTCGTGTGTAAACA-1	KO-3	12631	3170	6.30196	KO-3	PDGFB	KO	MG	Myeloid
5326-MCP-B-p53_AAGTCGTTCGCCACTT-1	KO-3	12886	2809	6.51094	KO-3	PDGFB	KO	MG	Myeloid
5326-MCP-B-p53_AAGTCGTTCTCTTAAC-1	KO-3	3548	1591	5.07328	KO-3	PDGFB	KO	OLG_mat	Stroma
5326-MCP-B-p53_AAGTGAAAGCTTGTTG-1	KO-3	13125	3439	4.4419	KO-3	PDGFB	KO	MG	Myeloid
5326-MCP-B-p53_AAGTGAACAAAGGATT-1	KO-3	13495	4582	6.66173	KO-3	PDGFB	KO	T0	Tumor
5326-MCP-B-p53_AAGTGAACACATAGCT-1	KO-3	7048	2571	3.32009	KO-3	PDGFB	KO	T0	Tumor
5326-MCP-B-p53_AAGTGAACACCGCTAG-1	KO-3	1286	909	0.855365	KO-3	PDGFB	KO	T1	Tumor
5326-MCP-B-p53_AAGTGAAGTCAAAGCG-1	KO-3	15562	3530	4.47886	KO-3	PDGFB	KO	Endothelial	Stroma
5326-MCP-B-p53_AAGTGAAGTTATCTGG-1	KO-3	1046	633	1.33843	KO-3	PDGFB	KO	T4	Tumor
5326-MCP-B-p53_AAGTGAATCAGAGCGA-1	KO-3	1802	1000	0.99889	KO-3	PDGFB	KO	T4	Tumor
5326-MCP-B-p53_AAGTGAATCAGCGGAA-1	KO-3	1125	593	0.533333	KO-3	PDGFB	KO	MDM	Myeloid
5326-MCP-B-p53_AAGTGAATCCACGTAA-1	KO-3	2197	888	0.318616	KO-3	PDGFB	KO	Monocytes	Myeloid
5326-MCP-B-p53_AAGTGAATCCATCTCG-1	KO-3	1107	655	17.7958	KO-3	PDGFB	KO	Stroma	Stroma
5326-MCP-B-p53_AAGTGAATCGGATTAC-1	KO-3	1461	679	1.43737	KO-3	PDGFB	KO	Neutrophils	Myeloid
5326-MCP-B-p53_AAGTTCGAGTCTAACC-1	KO-3	11957	3463	3.97257	KO-3	PDGFB	KO	MDM	Myeloid
5326-MCP-B-p53_AAGTTCGGTCTACACA-1	KO-3	3770	1372	1.37931	KO-3	PDGFB	KO	MG	Myeloid
5326-MCP-B-p53_AAGTTCGGTGAATGAT-1	KO-3	5538	1593	2.70856	KO-3	PDGFB	KO	MG	Myeloid
5326-MCP-B-p53_AAGTTCGGTTGATCGT-1	KO-3	17143	4144	2.26331	KO-3	PDGFB	KO	MG	Myeloid
5326-MCP-B-p53_AAGTTCGTCACATCAG-1	KO-3	19943	5257	5.48062	KO-3	PDGFB	KO	T3	Tumor
5326-MCP-B-p53_AATAGAGAGCCAAGCA-1	KO-3	1123	492	16.2956	KO-3	PDGFB	KO	MDM	Myeloid
5326-MCP-B-p53_AATAGAGAGCTACGTT-1	KO-3	18090	3753	4.47208	KO-3	PDGFB	KO	MG	Myeloid
5326-MCP-B-p53_AATAGAGCACACACGC-1	KO-3	20056	4919	5.78879	KO-3	PDGFB	KO	MDM	Myeloid
5326-MCP-B-p53_AATAGAGGTGAGCTCC-1	KO-3	1236	667	1.86084	KO-3	PDGFB	KO	MG	Myeloid
5326-MCP-B-p53_AATAGAGTCCAGCAAT-1	KO-3	2003	1046	1.34798	KO-3	PDGFB	KO	T4	Tumor
5326-MCP-B-p53_AATAGAGTCCGCAACG-1	KO-3	26780	4748	6.94922	KO-3	PDGFB	KO	MG	Myeloid
5326-MCP-B-p53_AATCACGAGACGTCGA-1	KO-3	15381	3947	5.40927	KO-3	PDGFB	KO	MDM	Myeloid
5326-MCP-B-p53_AATCACGAGATGCTTC-1	KO-3	18786	3976	1.1285	KO-3	PDGFB	KO	MG	Myeloid
5326-MCP-B-p53_AATCACGAGCCTGCCA-1	KO-3	7290	2436	14.6776	KO-3	PDGFB	KO	MDM	Myeloid
5326-MCP-B-p53_AATCACGAGTTGGGAC-1	KO-3	1641	892	20.841	KO-3	PDGFB	KO	T1	Tumor
5326-MCP-B-p53_AATCACGCAAGTCCAT-1	KO-3	2793	1222	8.59291	KO-3	PDGFB	KO	Astrocytes	Stroma
5326-MCP-B-p53_AATCACGCAGCTCTGG-1	KO-3	20965	5368	3.8445	KO-3	PDGFB	KO	T2	Tumor
5326-MCP-B-p53_AATCACGCATGGACAG-1	KO-3	20755	5531	5.73356	KO-3	PDGFB	KO	T3	Tumor
5326-MCP-B-p53_AATCACGGTAACAGGC-1	KO-3	4541	1551	0.638626	KO-3	PDGFB	KO	MG	Myeloid
5326-MCP-B-p53_AATCACGGTAGGGAGG-1	KO-3	12786	3672	5.69373	KO-3	PDGFB	KO	OLG_mat	Stroma
5326-MCP-B-p53_AATCACGGTAGTCACT-1	KO-3	10087	3034	6.07713	KO-3	PDGFB	KO	MG	Myeloid
5326-MCP-B-p53_AATCACGGTCGAGCAA-1	KO-3	6025	1944	1.51037	KO-3	PDGFB	KO	Endothelial	Stroma
5326-MCP-B-p53_AATCACGGTGCCTTTC-1	KO-3	2416	1059	0.538079	KO-3	PDGFB	KO	Neutrophils	Myeloid
5326-MCP-B-p53_AATCACGGTGGTGATG-1	KO-3	15975	4336	3.61815	KO-3	PDGFB	KO	T0	Tumor
5326-MCP-B-p53_AATCACGTCAGTCTTT-1	KO-3	3309	1265	0.695074	KO-3	PDGFB	KO	Neutrophils	Myeloid
5326-MCP-B-p53_AATCACGTCCGGCTTT-1	KO-3	15798	4097	2.67122	KO-3	PDGFB	KO	T0	Tumor
5326-MCP-B-p53_AATCACGTCGATGCTA-1	KO-3	11923	3179	4.52067	KO-3	PDGFB	KO	MG	Myeloid
5326-MCP-B-p53_AATCACGTCTAGTACG-1	KO-3	18344	4255	5.27693	KO-3	PDGFB	KO	MG	Myeloid
5326-MCP-B-p53_AATCGACAGACAACAT-1	KO-3	5251	1539	5.33232	KO-3	PDGFB	KO	MG	Myeloid
5326-MCP-B-p53_AATCGACAGCCTGACC-1	KO-3	12308	3573	6.50796	KO-3	PDGFB	KO	MDM	Myeloid
5326-MCP-B-p53_AATCGACGTCCCTGTT-1	KO-3	4344	1273	4.00552	KO-3	PDGFB	KO	alpha-beta Tcells	Lymphoid
5326-MCP-B-p53_AATCGACTCAAGTAAG-1	KO-3	4373	1691	3.3844	KO-3	PDGFB	KO	alpha-beta Tcells	Lymphoid
5326-MCP-B-p53_AATCGACTCACTACTT-1	KO-3	14559	4527	3.99066	KO-3	PDGFB	KO	T5	Tumor
5326-MCP-B-p53_AATCGACTCAGGAAAT-1	KO-3	2023	949	0.790905	KO-3	PDGFB	KO	Neutrophils	Myeloid
5326-MCP-B-p53_AATCGTGAGAGCCGAT-1	KO-3	9469	3155	12.2083	KO-3	PDGFB	KO	Astrocytes	Stroma
5326-MCP-B-p53_AATCGTGCACCCGTAG-1	KO-3	1463	780	2.11893	KO-3	PDGFB	KO	T4	Tumor
5326-MCP-B-p53_AATCGTGCACGCTGCA-1	KO-3	2550	1188	0.431373	KO-3	PDGFB	KO	Neutrophils	Myeloid
5326-MCP-B-p53_AATCGTGGTTGTGTAC-1	KO-3	20261	4711	3.67701	KO-3	PDGFB	KO	MDM	Myeloid
5326-MCP-B-p53_AATGAAGCACCATTCC-1	KO-3	42399	6733	3.22413	KO-3	PDGFB	KO	Stroma	Stroma
5326-MCP-B-p53_AATGAAGCACTGGCGT-1	KO-3	2876	1257	3.02503	KO-3	PDGFB	KO	NKcells	Lymphoid
5326-MCP-B-p53_AATGAAGCAGTCCCGA-1	KO-3	1874	889	1.06724	KO-3	PDGFB	KO	MDM	Myeloid
5326-MCP-B-p53_AATGAAGGTACCAGAG-1	KO-3	2033	918	2.41023	KO-3	PDGFB	KO	Monocytes	Myeloid
5326-MCP-B-p53_AATGAAGGTTAGCGGA-1	KO-3	2247	1102	3.82733	KO-3	PDGFB	KO	T4	Tumor
5326-MCP-B-p53_AATGAAGTCGTGCACG-1	KO-3	4366	1358	3.38983	KO-3	PDGFB	KO	MG	Myeloid
5326-MCP-B-p53_AATGACCAGGAAAGGT-1	KO-3	5418	1627	2.91621	KO-3	PDGFB	KO	MG	Myeloid
5326-MCP-B-p53_AATGACCAGTAAAGCT-1	KO-3	9872	3302	4.62925	KO-3	PDGFB	KO	T0	Tumor
5326-MCP-B-p53_AATGACCCACGAGGAT-1	KO-3	14485	4557	4.56334	KO-3	PDGFB	KO	T2	Tumor
5326-MCP-B-p53_AATGACCCAGATTAAG-1	KO-3	9445	2819	5.82319	KO-3	PDGFB	KO	MG	Myeloid
5326-MCP-B-p53_AATGACCTCAACGCTA-1	KO-3	19432	4327	3.73611	KO-3	PDGFB	KO	MDM	Myeloid
5326-MCP-B-p53_AATGACCTCACATTGG-1	KO-3	17469	4341	3.07402	KO-3	PDGFB	KO	MG	Myeloid
5326-MCP-B-p53_AATGACCTCCTACTGC-1	KO-3	2693	1156	0.4456	KO-3	PDGFB	KO	Monocytes	Myeloid
5326-MCP-B-p53_AATGACCTCTCTGACC-1	KO-3	7719	2465	6.06296	KO-3	PDGFB	KO	OLG_mat	Stroma
5326-MCP-B-p53_AATGACCTCTGGGCAC-1	KO-3	6767	2287	2.24619	KO-3	PDGFB	KO	Monocytes	Myeloid
5326-MCP-B-p53_AATGCCAAGCCGGAAT-1	KO-3	19280	5130	3.55809	KO-3	PDGFB	KO	T2	Tumor
5326-MCP-B-p53_AATGCCAAGCCTGACC-1	KO-3	13358	3739	5.41249	KO-3	PDGFB	KO	MG	Myeloid
5326-MCP-B-p53_AATGCCAAGTTTGCTG-1	KO-3	6613	1862	4.41555	KO-3	PDGFB	KO	MG	Myeloid
5326-MCP-B-p53_AATGCCACAATTGCCA-1	KO-3	1626	1065	4.73555	KO-3	PDGFB	KO	T1	Tumor
5326-MCP-B-p53_AATGCCACAGAACTAA-1	KO-3	1777	847	15.2504	KO-3	PDGFB	KO	MG	Myeloid
5326-MCP-B-p53_AATGCCACAGGCATGA-1	KO-3	19520	5130	3.46311	KO-3	PDGFB	KO	T2	Tumor
5326-MCP-B-p53_AATGCCAGTCATCAGT-1	KO-3	8962	2132	11.2252	KO-3	PDGFB	KO	MG	Myeloid
5326-MCP-B-p53_AATGCCAGTGACCGAA-1	KO-3	3285	1515	0.21309	KO-3	PDGFB	KO	T2	Tumor
5326-MCP-B-p53_AATGCCAGTGGACAGT-1	KO-3	16447	5056	4.6513	KO-3	PDGFB	KO	T0	Tumor
5326-MCP-B-p53_AATGCCATCCGCACGA-1	KO-3	19158	4398	3.98789	KO-3	PDGFB	KO	MG	Myeloid
5326-MCP-B-p53_AATGCCATCCTAACAG-1	KO-3	3595	1392	2.69819	KO-3	PDGFB	KO	MG	Myeloid
5326-MCP-B-p53_AATGCCATCGAAGCAG-1	KO-3	2716	1054	0.95729	KO-3	PDGFB	KO	Neutrophils	Myeloid
5326-MCP-B-p53_AATGCCATCGCAGTTA-1	KO-3	20684	4608	4.81048	KO-3	PDGFB	KO	MDM	Myeloid
5326-MCP-B-p53_AATGCCATCTTACTGT-1	KO-3	4335	1963	2.2376	KO-3	PDGFB	KO	T0	Tumor
5326-MCP-B-p53_AATGGAACAACACGTT-1	KO-3	23777	4735	4.16789	KO-3	PDGFB	KO	MG	Myeloid
5326-MCP-B-p53_AATGGAACAAGCCCAC-1	KO-3	2375	1030	1.13684	KO-3	PDGFB	KO	MG	Myeloid
5326-MCP-B-p53_AATGGAACAATTCTTC-1	KO-3	3369	1157	9.79519	KO-3	PDGFB	KO	MG	Myeloid
5326-MCP-B-p53_AATGGAACATGAGTAA-1	KO-3	10446	2909	3.43672	KO-3	PDGFB	KO	MG	Myeloid
5326-MCP-B-p53_AATGGAACATTGCTTT-1	KO-3	16287	4169	5.18205	KO-3	PDGFB	KO	MDM	Myeloid
5326-MCP-B-p53_AATGGAAGTGAGCGAT-1	KO-3	1869	984	1.71215	KO-3	PDGFB	KO	MG	Myeloid
5326-MCP-B-p53_AATGGAATCCCTCTCC-1	KO-3	4160	1418	1.08173	KO-3	PDGFB	KO	MG	Myeloid
5326-MCP-B-p53_AATGGAATCGCCTAGG-1	KO-3	1751	946	1.37065	KO-3	PDGFB	KO	MDM	Myeloid
5326-MCP-B-p53_AATGGAATCTAACGGT-1	KO-3	26689	5590	5.72895	KO-3	PDGFB	KO	Astrocytes	Stroma
5326-MCP-B-p53_AATGGAATCTACACAG-1	KO-3	1165	669	3.43348	KO-3	PDGFB	KO	T4	Tumor
5326-MCP-B-p53_AATGGCTCAGCTTTGA-1	KO-3	17708	4099	4.93562	KO-3	PDGFB	KO	MG	Myeloid
5326-MCP-B-p53_AATGGCTGTAGCTGAG-1	KO-3	2710	1068	2.95203	KO-3	PDGFB	KO	Bcells	Lymphoid
5326-MCP-B-p53_AATGGCTGTCGCCTAG-1	KO-3	2223	1001	1.03464	KO-3	PDGFB	KO	Neutrophils	Myeloid
5326-MCP-B-p53_AATGGCTGTGTCTAAC-1	KO-3	11767	2913	3.5778	KO-3	PDGFB	KO	MG	Myeloid
5326-MCP-B-p53_AATGGCTTCCAGCACG-1	KO-3	1474	737	0.203528	KO-3	PDGFB	KO	MG	Myeloid
5326-MCP-B-p53_AATGGCTTCGCTTTAT-1	KO-3	11159	3781	4.74953	KO-3	PDGFB	KO	T2	Tumor
5326-MCP-B-p53_AATGGCTTCTCTAGGA-1	KO-3	16085	4912	6.58377	KO-3	PDGFB	KO	T3	Tumor
5326-MCP-B-p53_AATTCCTAGGATTTCC-1	KO-3	7747	2595	4.60824	KO-3	PDGFB	KO	Endothelial	Stroma
5326-MCP-B-p53_AATTCCTCAACCCGCA-1	KO-3	13612	3636	2.95328	KO-3	PDGFB	KO	MG	Myeloid
5326-MCP-B-p53_AATTCCTCAATAACCC-1	KO-3	14231	3496	4.65182	KO-3	PDGFB	KO	MG	Myeloid
5326-MCP-B-p53_AATTCCTCACCCAATA-1	KO-3	13201	4475	4.77994	KO-3	PDGFB	KO	T0	Tumor
5326-MCP-B-p53_AATTCCTCAGGTTCCG-1	KO-3	1634	964	0.611995	KO-3	PDGFB	KO	Stroma	Stroma
5326-MCP-B-p53_AATTCCTCAGTATGAA-1	KO-3	25668	4799	5.34128	KO-3	PDGFB	KO	MDM	Myeloid
5326-MCP-B-p53_AATTCCTCATTAGGCT-1	KO-3	3034	1349	6.65788	KO-3	PDGFB	KO	Astrocytes	Stroma
5326-MCP-B-p53_AATTCCTGTTTGAAAG-1	KO-3	1378	695	18.7228	KO-3	PDGFB	KO	Monocytes	Myeloid
5326-MCP-B-p53_AATTCCTTCAGACCGC-1	KO-3	13865	4347	2.25027	KO-3	PDGFB	KO	T2	Tumor
5326-MCP-B-p53_AATTCCTTCAGATTGC-1	KO-3	18806	5279	2.82357	KO-3	PDGFB	KO	T3	Tumor
5326-MCP-B-p53_AATTTCCAGACCTCCG-1	KO-3	4794	1789	4.13016	KO-3	PDGFB	KO	MG	Myeloid
5326-MCP-B-p53_AATTTCCAGCTCGTGC-1	KO-3	21813	4837	3.84175	KO-3	PDGFB	KO	T0	Tumor
5326-MCP-B-p53_AATTTCCCACAAATCC-1	KO-3	5979	2525	4.03077	KO-3	PDGFB	KO	Astrocytes	Stroma
5326-MCP-B-p53_AATTTCCCACCCTGAG-1	KO-3	6510	2123	2.42704	KO-3	PDGFB	KO	Endothelial	Stroma
5326-MCP-B-p53_AATTTCCGTCCATCTC-1	KO-3	9107	3053	1.6361	KO-3	PDGFB	KO	MG	Myeloid
5326-MCP-B-p53_ACAAAGAAGAGGTATT-1	KO-3	16694	4157	6.37954	KO-3	PDGFB	KO	MG	Myeloid
5326-MCP-B-p53_ACAAAGAAGGACAACC-1	KO-3	10052	3610	4.43693	KO-3	PDGFB	KO	T2	Tumor
5326-MCP-B-p53_ACAAAGAAGGGAACAA-1	KO-3	26383	4321	1.77008	KO-3	PDGFB	KO	MG	Myeloid
5326-MCP-B-p53_ACAAAGAAGTGCAGGT-1	KO-3	2367	1044	0.549218	KO-3	PDGFB	KO	Neutrophils	Myeloid
5326-MCP-B-p53_ACAAAGAGTACACGCC-1	KO-3	3144	1131	1.4631	KO-3	PDGFB	KO	Monocytes	Myeloid
5326-MCP-B-p53_ACAAAGAGTAGCACAG-1	KO-3	6002	2505	1.08297	KO-3	PDGFB	KO	MG	Myeloid
5326-MCP-B-p53_ACAAAGAGTCTGTGGC-1	KO-3	12617	4220	5.57977	KO-3	PDGFB	KO	T3	Tumor
5326-MCP-B-p53_ACAAAGATCCATATGG-1	KO-3	17770	4100	4.25999	KO-3	PDGFB	KO	MG	Myeloid
5326-MCP-B-p53_ACAAAGATCGATAACC-1	KO-3	1495	762	0.802676	KO-3	PDGFB	KO	MG	Myeloid
5326-MCP-B-p53_ACAAAGATCTAGACCA-1	KO-3	3535	1786	5.45969	KO-3	PDGFB	KO	Interneurons	Stroma
5326-MCP-B-p53_ACAACCACACCCTAAA-1	KO-3	2181	1277	2.01742	KO-3	PDGFB	KO	T1	Tumor
5326-MCP-B-p53_ACAACCATCCAACCGG-1	KO-3	27145	4845	2.71136	KO-3	PDGFB	KO	Endothelial	Stroma
5326-MCP-B-p53_ACAACCATCCACGGGT-1	KO-3	2130	927	0.516432	KO-3	PDGFB	KO	Neutrophils	Myeloid
5326-MCP-B-p53_ACAAGCTAGCTTCATG-1	KO-3	1976	1220	1.31579	KO-3	PDGFB	KO	T1	Tumor
5326-MCP-B-p53_ACAAGCTAGGTGTGAC-1	KO-3	12244	3018	3.6181	KO-3	PDGFB	KO	MG	Myeloid
5326-MCP-B-p53_ACAAGCTCAAACTCGT-1	KO-3	1329	763	3.31076	KO-3	PDGFB	KO	Stroma	Stroma
5326-MCP-B-p53_ACAAGCTCACGAGAAC-1	KO-3	19851	5304	4.39776	KO-3	PDGFB	KO	T5	Tumor
5326-MCP-B-p53_ACAAGCTGTAACATGA-1	KO-3	8672	2811	8.32565	KO-3	PDGFB	KO	MG	Myeloid
5326-MCP-B-p53_ACAAGCTGTACATTGC-1	KO-3	11899	3371	3.35322	KO-3	PDGFB	KO	MG	Myeloid
5326-MCP-B-p53_ACAAGCTGTCAGTCCG-1	KO-3	32788	5809	8.64951	KO-3	PDGFB	KO	Astrocytes	Stroma
5326-MCP-B-p53_ACAAGCTGTGTGAATA-1	KO-3	14775	3837	5.36717	KO-3	PDGFB	KO	MG	Myeloid
5326-MCP-B-p53_ACAAGCTTCGGAATGG-1	KO-3	11988	3752	6.63163	KO-3	PDGFB	KO	T0	Tumor
5326-MCP-B-p53_ACAAGCTTCGTAGGGA-1	KO-3	1410	766	4.89362	KO-3	PDGFB	KO	T4	Tumor
5326-MCP-B-p53_ACAAGCTTCTCGAACA-1	KO-3	15460	3315	4.26908	KO-3	PDGFB	KO	MG	Myeloid
5326-MCP-B-p53_ACACAGTAGCTTGTGT-1	KO-3	2887	1106	4.74541	KO-3	PDGFB	KO	MG	Myeloid
5326-MCP-B-p53_ACACAGTGTGGTCCGT-1	KO-3	1300	925	0.307692	KO-3	PDGFB	KO	T1	Tumor
5326-MCP-B-p53_ACACAGTGTTCACCGG-1	KO-3	1472	906	0.611413	KO-3	PDGFB	KO	Astrocytes	Stroma
5326-MCP-B-p53_ACACCAAAGACTAAGT-1	KO-3	13767	2804	3.18878	KO-3	PDGFB	KO	MG	Myeloid
5326-MCP-B-p53_ACACCAAAGGGATCAC-1	KO-3	3230	1168	1.23839	KO-3	PDGFB	KO	Neutrophils	Myeloid
5326-MCP-B-p53_ACACCAACAGCTATAC-1	KO-3	5556	2151	1.2419	KO-3	PDGFB	KO	T2	Tumor
5326-MCP-B-p53_ACACCAAGTCCTCATC-1	KO-3	2234	1119	3.4915	KO-3	PDGFB	KO	MG	Myeloid
5326-MCP-B-p53_ACACCAATCCTCACCA-1	KO-3	5331	1559	8.21609	KO-3	PDGFB	KO	MG	Myeloid
5326-MCP-B-p53_ACACCAATCGAAGAAT-1	KO-3	20920	4838	8.81931	KO-3	PDGFB	KO	Astrocytes	Stroma
5326-MCP-B-p53_ACACGCGAGACATAAC-1	KO-3	3743	1679	0.935079	KO-3	PDGFB	KO	MG	Myeloid
5326-MCP-B-p53_ACACGCGAGGTCTTTG-1	KO-3	4125	1471	2.98182	KO-3	PDGFB	KO	Neutrophils	Myeloid
5326-MCP-B-p53_ACACGCGAGTTTGAGA-1	KO-3	12316	3719	4.72556	KO-3	PDGFB	KO	T2	Tumor
5326-MCP-B-p53_ACACGCGCAACTAGAA-1	KO-3	23013	5029	6.94825	KO-3	PDGFB	KO	MDM	Myeloid
5326-MCP-B-p53_ACACGCGCACTACAGT-1	KO-3	6788	2030	3.90395	KO-3	PDGFB	KO	MG	Myeloid
5326-MCP-B-p53_ACACGCGCAGGACTTT-1	KO-3	4948	1720	1.7785	KO-3	PDGFB	KO	MG	Myeloid
5326-MCP-B-p53_ACACGCGGTATAGGAT-1	KO-3	11215	3982	8.59563	KO-3	PDGFB	KO	T0	Tumor
5326-MCP-B-p53_ACACGCGTCCCAGGAC-1	KO-3	9414	2427	3.63289	KO-3	PDGFB	KO	OLG_mat	Stroma
5326-MCP-B-p53_ACACGCGTCGACCAAT-1	KO-3	5688	2075	7.82349	KO-3	PDGFB	KO	MG	Myeloid
5326-MCP-B-p53_ACACTGAAGCTGGCTC-1	KO-3	1627	766	4.48679	KO-3	PDGFB	KO	Astrocytes	Stroma
5326-MCP-B-p53_ACACTGAAGGACTATA-1	KO-3	64497	7448	4.01414	KO-3	PDGFB	KO	Endothelial	Stroma
5326-MCP-B-p53_ACACTGAAGTCCCAGC-1	KO-3	4597	1672	7.65717	KO-3	PDGFB	KO	MG	Myeloid
5326-MCP-B-p53_ACACTGACACGCGCTA-1	KO-3	16171	4932	3.64851	KO-3	PDGFB	KO	T5	Tumor
5326-MCP-B-p53_ACACTGACACGTGAGA-1	KO-3	29738	6642	5.82084	KO-3	PDGFB	KO	T2	Tumor
5326-MCP-B-p53_ACACTGACAGTCTCTC-1	KO-3	21278	5690	1.05743	KO-3	PDGFB	KO	T3	Tumor
5326-MCP-B-p53_ACACTGAGTAGCGTTT-1	KO-3	16389	4913	6.80334	KO-3	PDGFB	KO	T5	Tumor
5326-MCP-B-p53_ACACTGAGTCGAGCTC-1	KO-3	27905	4538	3.53342	KO-3	PDGFB	KO	MG	Myeloid
5326-MCP-B-p53_ACACTGAGTCTACATG-1	KO-3	29702	5015	3.16477	KO-3	PDGFB	KO	MG	Myeloid
5326-MCP-B-p53_ACACTGAGTTGTGGAG-1	KO-3	2002	862	0.849151	KO-3	PDGFB	KO	Stroma	Stroma
5326-MCP-B-p53_ACACTGATCCGGCAAC-1	KO-3	2109	957	22.0009	KO-3	PDGFB	KO	MG	Myeloid
5326-MCP-B-p53_ACAGAAACAGAGTTCT-1	KO-3	2202	929	9.90009	KO-3	PDGFB	KO	Astrocytes	Stroma
5326-MCP-B-p53_ACAGAAACATCCTAAG-1	KO-3	19476	4375	4.38488	KO-3	PDGFB	KO	MG	Myeloid
5326-MCP-B-p53_ACAGAAAGTAGTGATA-1	KO-3	1564	940	0.767263	KO-3	PDGFB	KO	Monocytes	Myeloid
5326-MCP-B-p53_ACAGAAAGTGCTCTTC-1	KO-3	2230	1064	0.493274	KO-3	PDGFB	KO	Neutrophils	Myeloid
5326-MCP-B-p53_ACAGAAAGTTTCACAG-1	KO-3	1019	685	8.14524	KO-3	PDGFB	KO	T1	Tumor
5326-MCP-B-p53_ACAGAAATCACTTTGT-1	KO-3	30997	5488	3.85844	KO-3	PDGFB	KO	Endothelial	Stroma
5326-MCP-B-p53_ACAGCCGAGTTAGTAG-1	KO-3	11887	3273	7.30209	KO-3	PDGFB	KO	MG	Myeloid
5326-MCP-B-p53_ACAGCCGTCACCTTGC-1	KO-3	20033	4734	3.25463	KO-3	PDGFB	KO	Stroma	Stroma
5326-MCP-B-p53_ACAGCCGTCGCGATCG-1	KO-3	2153	904	0.928936	KO-3	PDGFB	KO	Monocytes	Myeloid
5326-MCP-B-p53_ACAGGGAAGTAGTCAA-1	KO-3	2575	1117	4.7767	KO-3	PDGFB	KO	MG	Myeloid
5326-MCP-B-p53_ACAGGGACAAGAATGT-1	KO-3	40435	6118	3.08149	KO-3	PDGFB	KO	Endothelial	Stroma
5326-MCP-B-p53_ACAGGGACAGGATCTT-1	KO-3	1093	597	4.2086	KO-3	PDGFB	KO	MG	Myeloid
5326-MCP-B-p53_ACAGGGAGTCTAACGT-1	KO-3	1943	900	1.90427	KO-3	PDGFB	KO	Mast	Mast
5326-MCP-B-p53_ACAGGGAGTGCTTATG-1	KO-3	6969	2741	1.40623	KO-3	PDGFB	KO	T4	Tumor
5326-MCP-B-p53_ACAGGGATCCTAAGTG-1	KO-3	27644	5105	1.06352	KO-3	PDGFB	KO	MG	Myeloid
5326-MCP-B-p53_ACAGGGATCGCTCTCA-1	KO-3	14232	4408	6.30972	KO-3	PDGFB	KO	T0	Tumor
5326-MCP-B-p53_ACATCCCAGGGAGAAT-1	KO-3	4604	1512	5.3649	KO-3	PDGFB	KO	MG	Myeloid
5326-MCP-B-p53_ACATCCCAGTCGAAGC-1	KO-3	1181	681	0.84674	KO-3	PDGFB	KO	MG	Myeloid
5326-MCP-B-p53_ACATCCCCAAGCGATG-1	KO-3	1752	832	2.16895	KO-3	PDGFB	KO	Neutrophils	Myeloid
5326-MCP-B-p53_ACATCCCCAGATCACT-1	KO-3	1368	756	2.04678	KO-3	PDGFB	KO	NKcells	Lymphoid
5326-MCP-B-p53_ACATCCCCAGCACGAA-1	KO-3	3463	1513	24.3719	KO-3	PDGFB	KO	T1	Tumor
5326-MCP-B-p53_ACATCCCGTACCTATG-1	KO-3	2686	1265	2.68057	KO-3	PDGFB	KO	T4	Tumor
5326-MCP-B-p53_ACATCGAAGCGGCTCT-1	KO-3	6963	2499	3.7053	KO-3	PDGFB	KO	MG	Myeloid
5326-MCP-B-p53_ACATCGACAAGGGCAT-1	KO-3	5966	2318	5.16259	KO-3	PDGFB	KO	MG	Myeloid
5326-MCP-B-p53_ACATCGAGTTCGGTAT-1	KO-3	2160	875	1.11111	KO-3	PDGFB	KO	Neutrophils	Myeloid
5326-MCP-B-p53_ACATGCAAGGTGCCAA-1	KO-3	3052	1649	13.7942	KO-3	PDGFB	KO	T1	Tumor
5326-MCP-B-p53_ACATGCACAAGTTCCA-1	KO-3	24889	5566	7.65398	KO-3	PDGFB	KO	Astrocytes	Stroma
5326-MCP-B-p53_ACATGCACATCATCCC-1	KO-3	24185	4424	2.84474	KO-3	PDGFB	KO	MG	Myeloid
5326-MCP-B-p53_ACATGCAGTCCGAAAG-1	KO-3	23263	5561	3.2412	KO-3	PDGFB	KO	T3	Tumor
5326-MCP-B-p53_ACATGCAGTGATGGCA-1	KO-3	8208	2802	3.66715	KO-3	PDGFB	KO	T0	Tumor
5326-MCP-B-p53_ACATGCAGTGGAATGC-1	KO-3	40752	6148	4.17157	KO-3	PDGFB	KO	Endothelial	Stroma
5326-MCP-B-p53_ACATGCAGTTGGCCTG-1	KO-3	11338	3649	4.08361	KO-3	PDGFB	KO	T0	Tumor
5326-MCP-B-p53_ACATGCAGTTTACCAG-1	KO-3	10425	3709	6.753	KO-3	PDGFB	KO	T0	Tumor
5326-MCP-B-p53_ACATGCATCTTAGCTT-1	KO-3	12279	3325	2.62236	KO-3	PDGFB	KO	OLG_mat	Stroma
5326-MCP-B-p53_ACATGCATCTTCCTAA-1	KO-3	37910	6073	2.01794	KO-3	PDGFB	KO	Endothelial	Stroma
5326-MCP-B-p53_ACATTTCCAATTGCCA-1	KO-3	18594	4889	1.53275	KO-3	PDGFB	KO	Stroma	Stroma
5326-MCP-B-p53_ACATTTCCAGCTGTGC-1	KO-3	10669	2984	4.16159	KO-3	PDGFB	KO	MG	Myeloid
5326-MCP-B-p53_ACATTTCCATCCGATA-1	KO-3	15724	4603	5.15136	KO-3	PDGFB	KO	T2	Tumor
5326-MCP-B-p53_ACATTTCCATGTTCGA-1	KO-3	16996	4212	5.85432	KO-3	PDGFB	KO	MG	Myeloid
5326-MCP-B-p53_ACATTTCGTATGCGGA-1	KO-3	5645	1358	12.4181	KO-3	PDGFB	KO	T1	Tumor
5326-MCP-B-p53_ACATTTCGTCGGCCTA-1	KO-3	15825	3917	3.17852	KO-3	PDGFB	KO	T0	Tumor
5326-MCP-B-p53_ACATTTCGTGACTAAA-1	KO-3	1991	899	0.452034	KO-3	PDGFB	KO	Neutrophils	Myeloid
5326-MCP-B-p53_ACATTTCGTTCAGTAC-1	KO-3	15279	4515	4.60763	KO-3	PDGFB	KO	T2	Tumor
5326-MCP-B-p53_ACATTTCTCACTGGGC-1	KO-3	1987	1070	0.855561	KO-3	PDGFB	KO	Neutrophils	Myeloid
5326-MCP-B-p53_ACATTTCTCCACTGGG-1	KO-3	15471	4213	4.16909	KO-3	PDGFB	KO	T5	Tumor
5326-MCP-B-p53_ACATTTCTCCAGTACA-1	KO-3	1630	809	4.35583	KO-3	PDGFB	KO	MG	Myeloid
5326-MCP-B-p53_ACCAAACCATAATGCC-1	KO-3	1850	872	2.05405	KO-3	PDGFB	KO	Monocytes	Myeloid
5326-MCP-B-p53_ACCAAACCATCGGCCA-1	KO-3	7238	2254	3.03951	KO-3	PDGFB	KO	DC3	Myeloid
5326-MCP-B-p53_ACCAAACCATTGGGAG-1	KO-3	20239	4592	3.4982	KO-3	PDGFB	KO	Stroma	Stroma
5326-MCP-B-p53_ACCAAACGTCTTGGTA-1	KO-3	1051	666	0.856327	KO-3	PDGFB	KO	Neutrophils	Myeloid
5326-MCP-B-p53_ACCAAACTCGAACTCA-1	KO-3	3212	1238	4.95019	KO-3	PDGFB	KO	MG	Myeloid
5326-MCP-B-p53_ACCAACAAGAGTCACG-1	KO-3	4734	1795	12.2729	KO-3	PDGFB	KO	Astrocytes	Stroma
5326-MCP-B-p53_ACCAACAAGCAAGGAA-1	KO-3	1353	730	3.10421	KO-3	PDGFB	KO	MG	Myeloid
5326-MCP-B-p53_ACCAACAAGCGACATG-1	KO-3	19678	3729	5.33591	KO-3	PDGFB	KO	MG	Myeloid
5326-MCP-B-p53_ACCAACAAGTAACGTA-1	KO-3	3497	1172	1.28682	KO-3	PDGFB	KO	Neutrophils	Myeloid
5326-MCP-B-p53_ACCAACACAGATCACT-1	KO-3	3433	1921	7.89397	KO-3	PDGFB	KO	T1	Tumor
5326-MCP-B-p53_ACCAACACAGGAATAT-1	KO-3	1295	764	0.46332	KO-3	PDGFB	KO	MG	Myeloid
5326-MCP-B-p53_ACCAACAGTCGAATTC-1	KO-3	5762	1827	3.03714	KO-3	PDGFB	KO	MG	Myeloid
5326-MCP-B-p53_ACCAACAGTCGCATGC-1	KO-3	2366	1182	0.633981	KO-3	PDGFB	KO	Neutrophils	Myeloid
5326-MCP-B-p53_ACCAACAGTCTTACTT-1	KO-3	5368	1769	5.40238	KO-3	PDGFB	KO	MG	Myeloid
5326-MCP-B-p53_ACCAACAGTCTTGGTA-1	KO-3	14243	3350	0.975918	KO-3	PDGFB	KO	MG	Myeloid
5326-MCP-B-p53_ACCACAAAGATGCCGA-1	KO-3	2061	1061	8.83066	KO-3	PDGFB	KO	MG	Myeloid
5326-MCP-B-p53_ACCACAAAGATTCGCT-1	KO-3	12940	4129	2.30294	KO-3	PDGFB	KO	T3	Tumor
5326-MCP-B-p53_ACCACAAAGCTCATAC-1	KO-3	14042	4467	4.4723	KO-3	PDGFB	KO	T0	Tumor
5326-MCP-B-p53_ACCACAAAGGCATTTC-1	KO-3	16423	4548	3.03842	KO-3	PDGFB	KO	T2	Tumor
5326-MCP-B-p53_ACCACAAAGGGCAACT-1	KO-3	24619	5409	9.18803	KO-3	PDGFB	KO	Astrocytes	Stroma
5326-MCP-B-p53_ACCACAACAGTAGAAT-1	KO-3	2287	935	0.961959	KO-3	PDGFB	KO	Neutrophils	Myeloid
5326-MCP-B-p53_ACCACAAGTCGCCTAG-1	KO-3	12485	4154	5.25431	KO-3	PDGFB	KO	T0	Tumor
5326-MCP-B-p53_ACCACAAGTGGTACAG-1	KO-3	34927	7087	4.55808	KO-3	PDGFB	KO	T3	Tumor
5326-MCP-B-p53_ACCACAATCCAGTGCG-1	KO-3	14111	4264	4.87563	KO-3	PDGFB	KO	T0	Tumor
5326-MCP-B-p53_ACCATTTAGGTACAGC-1	KO-3	2512	940	17.4363	KO-3	PDGFB	KO	MDM	Myeloid
5326-MCP-B-p53_ACCATTTCAAGTATAG-1	KO-3	5950	2386	5.02521	KO-3	PDGFB	KO	Astrocytes	Stroma
5326-MCP-B-p53_ACCATTTCATACATCG-1	KO-3	25831	6261	1.98211	KO-3	PDGFB	KO	T3	Tumor
5326-MCP-B-p53_ACCATTTGTTACGGAG-1	KO-3	1441	721	1.45732	KO-3	PDGFB	KO	Monocytes	Myeloid
5326-MCP-B-p53_ACCATTTTCAAACGAA-1	KO-3	14217	4525	5.54266	KO-3	PDGFB	KO	T0	Tumor
5326-MCP-B-p53_ACCATTTTCAGCAATC-1	KO-3	1651	1049	2.84676	KO-3	PDGFB	KO	T1	Tumor
5326-MCP-B-p53_ACCATTTTCTCACGAA-1	KO-3	20926	4003	4.59237	KO-3	PDGFB	KO	MG	Myeloid
5326-MCP-B-p53_ACCCAAAAGTATCCTG-1	KO-3	2350	1113	0.212766	KO-3	PDGFB	KO	T4	Tumor
5326-MCP-B-p53_ACCCAAAAGTGAGGTC-1	KO-3	15659	4681	5.35156	KO-3	PDGFB	KO	T0	Tumor
5326-MCP-B-p53_ACCCAAACAAGACCTT-1	KO-3	20242	5045	4.60429	KO-3	PDGFB	KO	T2	Tumor
5326-MCP-B-p53_ACCCAAACAAGGCTTT-1	KO-3	38880	7176	3.49537	KO-3	PDGFB	KO	T2	Tumor
5326-MCP-B-p53_ACCCAAAGTCTTACAG-1	KO-3	1729	840	9.54309	KO-3	PDGFB	KO	MDM	Myeloid
5326-MCP-B-p53_ACCCAAAGTGCAACGA-1	KO-3	33485	6945	5.19337	KO-3	PDGFB	KO	OLG_mat	Stroma
5326-MCP-B-p53_ACCCAAAGTGGTTTAC-1	KO-3	14243	4046	3.08924	KO-3	PDGFB	KO	T0	Tumor
5326-MCP-B-p53_ACCCAAAGTTCCGTTC-1	KO-3	1996	908	1.80361	KO-3	PDGFB	KO	Endothelial	Stroma
5326-MCP-B-p53_ACCCAAATCAAGATAG-1	KO-3	3356	1340	6.58522	KO-3	PDGFB	KO	MG	Myeloid
5326-MCP-B-p53_ACCCAAATCATTGAGC-1	KO-3	1918	791	0.417101	KO-3	PDGFB	KO	Neutrophils	Myeloid
5326-MCP-B-p53_ACCCAAATCCAGTACA-1	KO-3	2432	1035	2.13816	KO-3	PDGFB	KO	MG	Myeloid
5326-MCP-B-p53_ACCCAAATCGATTCCC-1	KO-3	5000	2473	0.74	KO-3	PDGFB	KO	T2	Tumor
5326-MCP-B-p53_ACCCAAATCTACGGTA-1	KO-3	2952	1142	0.169377	KO-3	PDGFB	KO	MG	Myeloid
5326-MCP-B-p53_ACCCTCAAGAAACTAC-1	KO-3	1164	672	2.23368	KO-3	PDGFB	KO	T4	Tumor
5326-MCP-B-p53_ACCCTCAAGACATATG-1	KO-3	6540	2497	5.4893	KO-3	PDGFB	KO	T0	Tumor
5326-MCP-B-p53_ACCCTCAAGGCTAAAT-1	KO-3	5120	1523	1.07422	KO-3	PDGFB	KO	MG	Myeloid
5326-MCP-B-p53_ACCCTCAAGTGCGCTC-1	KO-3	20483	4988	4.6087	KO-3	PDGFB	KO	T0	Tumor
5326-MCP-B-p53_ACCCTCAAGTGGCCTC-1	KO-3	15569	3476	5.57518	KO-3	PDGFB	KO	MG	Myeloid
5326-MCP-B-p53_ACCCTCAAGTGGCGAT-1	KO-3	17394	4871	5.94458	KO-3	PDGFB	KO	T3	Tumor
5326-MCP-B-p53_ACCCTCAGTAACATGA-1	KO-3	7587	2558	3.22921	KO-3	PDGFB	KO	T0	Tumor
5326-MCP-B-p53_ACCCTCAGTGACTGAG-1	KO-3	2970	1170	3.46801	KO-3	PDGFB	KO	Mast	Mast
5326-MCP-B-p53_ACCCTCATCAAGCGTT-1	KO-3	1228	707	0.325733	KO-3	PDGFB	KO	T4	Tumor
5326-MCP-B-p53_ACCCTCATCATCCCGT-1	KO-3	1509	835	20.6759	KO-3	PDGFB	KO	T1	Tumor
5326-MCP-B-p53_ACCCTCATCCTTCTTC-1	KO-3	5197	1772	7.52357	KO-3	PDGFB	KO	Astrocytes	Stroma
5326-MCP-B-p53_ACCCTCATCGTAGTGT-1	KO-3	5041	1605	4.99901	KO-3	PDGFB	KO	MG	Myeloid
5326-MCP-B-p53_ACCCTTGAGCAAGTGC-1	KO-3	11396	3447	0.745876	KO-3	PDGFB	KO	MG	Myeloid
5326-MCP-B-p53_ACCCTTGAGTGGTTGG-1	KO-3	2112	845	1.75189	KO-3	PDGFB	KO	Neutrophils	Myeloid
5326-MCP-B-p53_ACCCTTGCAAGCCTGC-1	KO-3	11398	4076	5.14125	KO-3	PDGFB	KO	T5	Tumor
5326-MCP-B-p53_ACCCTTGCACAGTCGC-1	KO-3	9172	2801	4.27388	KO-3	PDGFB	KO	MG	Myeloid
5326-MCP-B-p53_ACCCTTGCAGACCTAT-1	KO-3	9352	2587	2.64115	KO-3	PDGFB	KO	alpha-beta Tcells	Lymphoid
5326-MCP-B-p53_ACCCTTGGTCCAGGTC-1	KO-3	12211	3983	4.61879	KO-3	PDGFB	KO	T0	Tumor
5326-MCP-B-p53_ACCCTTGGTTGCATGT-1	KO-3	32115	5824	6.98739	KO-3	PDGFB	KO	Astrocytes	Stroma
5326-MCP-B-p53_ACCCTTGTCCATAGGT-1	KO-3	1903	908	0.735681	KO-3	PDGFB	KO	Neutrophils	Myeloid
5326-MCP-B-p53_ACCCTTGTCTGAATGC-1	KO-3	12265	3786	3.56298	KO-3	PDGFB	KO	T0	Tumor
5326-MCP-B-p53_ACCCTTGTCTGGCCAG-1	KO-3	1526	752	1.31062	KO-3	PDGFB	KO	T0	Tumor
5326-MCP-B-p53_ACCCTTGTCTTGCAAG-1	KO-3	1707	813	21.734	KO-3	PDGFB	KO	OLG_mat	Stroma
5326-MCP-B-p53_ACCGTTCAGCCTAACT-1	KO-3	13159	3882	2.4014	KO-3	PDGFB	KO	T0	Tumor
5326-MCP-B-p53_ACCGTTCAGGACTATA-1	KO-3	2343	884	0.256082	KO-3	PDGFB	KO	Neutrophils	Myeloid
5326-MCP-B-p53_ACCGTTCAGTCAGCGA-1	KO-3	1337	712	5.53478	KO-3	PDGFB	KO	Monocytes	Myeloid
5326-MCP-B-p53_ACCGTTCAGTTCCAGT-1	KO-3	29982	6004	6.01361	KO-3	PDGFB	KO	Astrocytes	Stroma
5326-MCP-B-p53_ACCGTTCAGTTGGAAT-1	KO-3	1118	734	0.357782	KO-3	PDGFB	KO	T1	Tumor
5326-MCP-B-p53_ACCGTTCCAACAGCCC-1	KO-3	2194	909	0.41021	KO-3	PDGFB	KO	Monocytes	Myeloid
5326-MCP-B-p53_ACCGTTCCACAAGTTC-1	KO-3	1603	1003	1.24766	KO-3	PDGFB	KO	T1	Tumor
5326-MCP-B-p53_ACCGTTCCACTGGCCA-1	KO-3	1087	518	0.643974	KO-3	PDGFB	KO	MG	Myeloid
5326-MCP-B-p53_ACCGTTCCATCTATCT-1	KO-3	2332	1154	0.471698	KO-3	PDGFB	KO	Monocytes	Myeloid
5326-MCP-B-p53_ACCGTTCTCCAACCAA-1	KO-3	3563	1327	0.420994	KO-3	PDGFB	KO	Neutrophils	Myeloid
5326-MCP-B-p53_ACCGTTCTCGCGTGAC-1	KO-3	1821	896	0.274574	KO-3	PDGFB	KO	T4	Tumor
5326-MCP-B-p53_ACCTACCAGATGAAGG-1	KO-3	12033	3237	3.72309	KO-3	PDGFB	KO	MG	Myeloid
5326-MCP-B-p53_ACCTACCAGCCACAAG-1	KO-3	13598	4348	5.52287	KO-3	PDGFB	KO	T0	Tumor
5326-MCP-B-p53_ACCTACCCAGTCGGTC-1	KO-3	2360	1028	0.762712	KO-3	PDGFB	KO	Neutrophils	Myeloid
5326-MCP-B-p53_ACCTACCCAGTGTATC-1	KO-3	16907	4658	5.00976	KO-3	PDGFB	KO	T2	Tumor
5326-MCP-B-p53_ACCTACCGTTGGCCGT-1	KO-3	2667	1109	0.974878	KO-3	PDGFB	KO	Neutrophils	Myeloid
5326-MCP-B-p53_ACCTACCTCGATTTCT-1	KO-3	15656	4738	1.64793	KO-3	PDGFB	KO	T5	Tumor
5326-MCP-B-p53_ACCTGAAAGAGACAAG-1	KO-3	3821	1646	3.95185	KO-3	PDGFB	KO	MG	Myeloid
5326-MCP-B-p53_ACCTGAAAGAGCATCG-1	KO-3	7948	2852	3.1077	KO-3	PDGFB	KO	T2	Tumor
5326-MCP-B-p53_ACCTGAAAGAGGTTTA-1	KO-3	25783	4592	3.7932	KO-3	PDGFB	KO	MG	Myeloid
5326-MCP-B-p53_ACCTGAAAGCGTCGAA-1	KO-3	2057	1039	4.56976	KO-3	PDGFB	KO	NKcells	Lymphoid
5326-MCP-B-p53_ACCTGAAAGGAACTCG-1	KO-3	1851	894	2.70124	KO-3	PDGFB	KO	Neutrophils	Myeloid
5326-MCP-B-p53_ACCTGAAAGTTAGTGA-1	KO-3	23736	6010	3.48837	KO-3	PDGFB	KO	T2	Tumor
5326-MCP-B-p53_ACCTGAACAAAGGGCT-1	KO-3	7874	3093	3.84811	KO-3	PDGFB	KO	T3	Tumor
5326-MCP-B-p53_ACCTGAACACTGTTCC-1	KO-3	2347	1261	2.00256	KO-3	PDGFB	KO	T4	Tumor
5326-MCP-B-p53_ACCTGAACACTTCAGA-1	KO-3	2769	1178	0.216685	KO-3	PDGFB	KO	MG	Myeloid
5326-MCP-B-p53_ACCTGAAGTCACAATC-1	KO-3	1904	889	4.09664	KO-3	PDGFB	KO	Astrocytes	Stroma
5326-MCP-B-p53_ACCTGAAGTTCCTAAG-1	KO-3	12541	4243	6.22757	KO-3	PDGFB	KO	T0	Tumor
5326-MCP-B-p53_ACCTGAATCGGCATTA-1	KO-3	5317	1983	1.76791	KO-3	PDGFB	KO	MG	Myeloid
5326-MCP-B-p53_ACCTGAATCTCTCAAT-1	KO-3	2789	1019	0.968089	KO-3	PDGFB	KO	Monocytes	Myeloid
5326-MCP-B-p53_ACCTGAATCTTCGTAT-1	KO-3	6312	1631	1.20406	KO-3	PDGFB	KO	MG	Myeloid
5326-MCP-B-p53_ACCTGTCAGCCGTAAG-1	KO-3	3088	1181	3.85363	KO-3	PDGFB	KO	gamma-delta Tcells	Lymphoid
5326-MCP-B-p53_ACCTGTCTCATGCTAG-1	KO-3	16877	4995	6.04373	KO-3	PDGFB	KO	T3	Tumor
5326-MCP-B-p53_ACCTGTCTCCACAAGT-1	KO-3	27581	5384	5.13397	KO-3	PDGFB	KO	MG	Myeloid
5326-MCP-B-p53_ACCTGTCTCCACTGGG-1	KO-3	20898	3901	5.0579	KO-3	PDGFB	KO	MG	Myeloid
5326-MCP-B-p53_ACGATCAAGAAATTGC-1	KO-3	1258	627	0.397456	KO-3	PDGFB	KO	MDM	Myeloid
5326-MCP-B-p53_ACGATCAAGGGCTAAC-1	KO-3	6067	2038	2.99984	KO-3	PDGFB	KO	Monocytes	Myeloid
5326-MCP-B-p53_ACGATCAAGGTAGCCA-1	KO-3	17129	4144	3.57873	KO-3	PDGFB	KO	MDM	Myeloid
5326-MCP-B-p53_ACGATCAAGTCAGAGC-1	KO-3	2537	1038	4.69058	KO-3	PDGFB	KO	MG	Myeloid
5326-MCP-B-p53_ACGATCACAATACGAA-1	KO-3	6292	1872	2.28862	KO-3	PDGFB	KO	MG	Myeloid
5326-MCP-B-p53_ACGATCACATAACTCG-1	KO-3	17914	5087	3.6117	KO-3	PDGFB	KO	T5	Tumor
5326-MCP-B-p53_ACGATCACATGAAGCG-1	KO-3	3720	1507	0.77957	KO-3	PDGFB	KO	MDM	Myeloid
5326-MCP-B-p53_ACGATCAGTCATAACC-1	KO-3	8967	3436	1.46091	KO-3	PDGFB	KO	T0	Tumor
5326-MCP-B-p53_ACGATCAGTTCCTAAG-1	KO-3	1774	864	0.789177	KO-3	PDGFB	KO	Neutrophils	Myeloid
5326-MCP-B-p53_ACGATCATCTAGATCG-1	KO-3	1706	592	1.52403	KO-3	PDGFB	KO	Neutrophils	Myeloid
5326-MCP-B-p53_ACGATGTAGGAAGTGA-1	KO-3	37644	5847	1.39996	KO-3	PDGFB	KO	Stroma	Stroma
5326-MCP-B-p53_ACGATGTAGGTGCTGA-1	KO-3	13947	4031	7.25604	KO-3	PDGFB	KO	T0	Tumor
5326-MCP-B-p53_ACGATGTCAGTCTTCC-1	KO-3	20948	4268	4.95035	KO-3	PDGFB	KO	MG	Myeloid
5326-MCP-B-p53_ACGATGTGTGGTTCTA-1	KO-3	2356	921	0.254669	KO-3	PDGFB	KO	Neutrophils	Myeloid
5326-MCP-B-p53_ACGATGTTCCGCAAAT-1	KO-3	6582	2611	1.64084	KO-3	PDGFB	KO	T5	Tumor
5326-MCP-B-p53_ACGCACGAGACTGAGC-1	KO-3	17137	3821	4.91335	KO-3	PDGFB	KO	MDM	Myeloid
5326-MCP-B-p53_ACGCACGAGAGGTATT-1	KO-3	3345	1302	0.328849	KO-3	PDGFB	KO	MG	Myeloid
5326-MCP-B-p53_ACGCACGAGCGCCTAC-1	KO-3	2245	1291	15.6347	KO-3	PDGFB	KO	T1	Tumor
5326-MCP-B-p53_ACGCACGCAGACCTAT-1	KO-3	17514	5025	2.96905	KO-3	PDGFB	KO	T2	Tumor
5326-MCP-B-p53_ACGCACGGTAGACGGT-1	KO-3	5680	2104	1.77817	KO-3	PDGFB	KO	Monocytes	Myeloid
5326-MCP-B-p53_ACGCACGGTCCGCAGT-1	KO-3	2394	831	0.835422	KO-3	PDGFB	KO	Neutrophils	Myeloid
5326-MCP-B-p53_ACGCACGTCACCTCAC-1	KO-3	8595	1955	0.69808	KO-3	PDGFB	KO	MG	Myeloid
5326-MCP-B-p53_ACGCACGTCTGTGCTC-1	KO-3	7058	2005	7.22584	KO-3	PDGFB	KO	MG	Myeloid
5326-MCP-B-p53_ACGGAAGAGAAGCGCT-1	KO-3	2019	812	16.1961	KO-3	PDGFB	KO	OLG_mat	Stroma
5326-MCP-B-p53_ACGGAAGAGGTGTGAC-1	KO-3	1063	662	2.35183	KO-3	PDGFB	KO	Neutrophils	Myeloid
5326-MCP-B-p53_ACGGAAGAGGTTCATC-1	KO-3	3136	1730	5.70791	KO-3	PDGFB	KO	T0	Tumor
5326-MCP-B-p53_ACGGAAGCAACCAATC-1	KO-3	5400	1465	2.74074	KO-3	PDGFB	KO	MG	Myeloid
5326-MCP-B-p53_ACGGAAGCACCCAATA-1	KO-3	8324	2789	3.1235	KO-3	PDGFB	KO	MG	Myeloid
5326-MCP-B-p53_ACGGAAGCACGTCTCT-1	KO-3	1040	495	0.865385	KO-3	PDGFB	KO	Neutrophils	Myeloid
5326-MCP-B-p53_ACGGAAGCAGAGAATT-1	KO-3	16458	4623	5.87556	KO-3	PDGFB	KO	T5	Tumor
5326-MCP-B-p53_ACGGAAGGTGGCCCAT-1	KO-3	2578	1118	0.853375	KO-3	PDGFB	KO	Neutrophils	Myeloid
5326-MCP-B-p53_ACGGAAGGTGGCTTAT-1	KO-3	18407	4092	5.05786	KO-3	PDGFB	KO	MG	Myeloid
5326-MCP-B-p53_ACGGAAGTCAACACGT-1	KO-3	1145	568	1.22271	KO-3	PDGFB	KO	MG	Myeloid
5326-MCP-B-p53_ACGGAAGTCACTGATG-1	KO-3	15284	4386	3.70322	KO-3	PDGFB	KO	T2	Tumor
5326-MCP-B-p53_ACGGAAGTCAGCTTGA-1	KO-3	14903	3558	6.07931	KO-3	PDGFB	KO	MG	Myeloid
5326-MCP-B-p53_ACGGAAGTCATATGGC-1	KO-3	1720	870	1.22093	KO-3	PDGFB	KO	Neutrophils	Myeloid
5326-MCP-B-p53_ACGGAAGTCCGATGTA-1	KO-3	18967	3950	5.43576	KO-3	PDGFB	KO	MG	Myeloid
5326-MCP-B-p53_ACGGAAGTCGGATACT-1	KO-3	1332	811	2.02703	KO-3	PDGFB	KO	T4	Tumor
5326-MCP-B-p53_ACGGAAGTCGTTATCT-1	KO-3	11189	2847	8.21342	KO-3	PDGFB	KO	MG	Myeloid
5326-MCP-B-p53_ACGGGTCAGTGATAAC-1	KO-3	20438	4318	2.08435	KO-3	PDGFB	KO	MG	Myeloid
5326-MCP-B-p53_ACGGGTCCACGACTAT-1	KO-3	21266	5559	4.56127	KO-3	PDGFB	KO	T2	Tumor
5326-MCP-B-p53_ACGGGTCCAGTGGTGA-1	KO-3	2552	1059	2.0768	KO-3	PDGFB	KO	Neutrophils	Myeloid
5326-MCP-B-p53_ACGGGTCCATTCTCTA-1	KO-3	13121	4121	10.6089	KO-3	PDGFB	KO	Astrocytes	Stroma
5326-MCP-B-p53_ACGGGTCGTGGACTGA-1	KO-3	4708	1928	3.14359	KO-3	PDGFB	KO	MG	Myeloid
5326-MCP-B-p53_ACGGGTCTCTACTGAG-1	KO-3	20471	3829	5.81799	KO-3	PDGFB	KO	MG	Myeloid
5326-MCP-B-p53_ACGGGTCTCTCCAATT-1	KO-3	1211	702	4.29397	KO-3	PDGFB	KO	T4	Tumor
5326-MCP-B-p53_ACGGTCGAGCACTAGG-1	KO-3	10550	3023	5.22275	KO-3	PDGFB	KO	Endothelial	Stroma
5326-MCP-B-p53_ACGGTCGCACAAGCCC-1	KO-3	11092	3416	2.35305	KO-3	PDGFB	KO	Stroma	Stroma
5326-MCP-B-p53_ACGGTCGCACTGATTG-1	KO-3	5831	1520	0.240096	KO-3	PDGFB	KO	MG	Myeloid
5326-MCP-B-p53_ACGGTCGCATACACCA-1	KO-3	35303	5526	3.46429	KO-3	PDGFB	KO	MG	Myeloid
5326-MCP-B-p53_ACGGTCGGTAACGGTG-1	KO-3	19087	5405	6.16126	KO-3	PDGFB	KO	T0	Tumor
5326-MCP-B-p53_ACGGTCGGTACGTGAG-1	KO-3	23250	5784	1.55699	KO-3	PDGFB	KO	T3	Tumor
5326-MCP-B-p53_ACGGTCGGTATGCGTT-1	KO-3	13648	4195	5.05569	KO-3	PDGFB	KO	T0	Tumor
5326-MCP-B-p53_ACGGTCGGTATTGAGA-1	KO-3	1990	771	0.753769	KO-3	PDGFB	KO	Neutrophils	Myeloid
5326-MCP-B-p53_ACGGTCGGTTGAGAGC-1	KO-3	2229	903	1.21131	KO-3	PDGFB	KO	Neutrophils	Myeloid
5326-MCP-B-p53_ACGGTTACAAACCATC-1	KO-3	22463	5831	4.73668	KO-3	PDGFB	KO	T3	Tumor
5326-MCP-B-p53_ACGGTTACACGCAAAG-1	KO-3	21791	5366	4.84145	KO-3	PDGFB	KO	T0	Tumor
5326-MCP-B-p53_ACGGTTACACTTGTGA-1	KO-3	1001	618	9.39061	KO-3	PDGFB	KO	Endothelial	Stroma
5326-MCP-B-p53_ACGGTTACATGCCGCA-1	KO-3	10195	2989	4.59049	KO-3	PDGFB	KO	MDM	Myeloid
5326-MCP-B-p53_ACGGTTAGTCAAGTTC-1	KO-3	17366	4569	4.79673	KO-3	PDGFB	KO	T5	Tumor
5326-MCP-B-p53_ACGGTTAGTCTACAAC-1	KO-3	12498	4093	4.91279	KO-3	PDGFB	KO	OLG_imm	Stroma
5326-MCP-B-p53_ACGGTTAGTGTGTCGC-1	KO-3	2049	959	2.19619	KO-3	PDGFB	KO	Monocytes	Myeloid
5326-MCP-B-p53_ACGGTTAGTTAAGACA-1	KO-3	6077	2601	2.63288	KO-3	PDGFB	KO	T0	Tumor
5326-MCP-B-p53_ACGGTTAGTTTACGAC-1	KO-3	15914	4772	2.92824	KO-3	PDGFB	KO	T0	Tumor
5326-MCP-B-p53_ACGGTTATCACCTACC-1	KO-3	9470	3241	2.20697	KO-3	PDGFB	KO	T2	Tumor
5326-MCP-B-p53_ACGGTTATCTGAGAAA-1	KO-3	1656	884	0.664251	KO-3	PDGFB	KO	Neutrophils	Myeloid
5326-MCP-B-p53_ACGTAACCACCCTCTA-1	KO-3	4392	2036	12.1357	KO-3	PDGFB	KO	T1	Tumor
5326-MCP-B-p53_ACGTAACCATGCGTGC-1	KO-3	31242	5289	5.36137	KO-3	PDGFB	KO	MG	Myeloid
5326-MCP-B-p53_ACGTAACGTGACACGA-1	KO-3	2561	1017	0.468567	KO-3	PDGFB	KO	Monocytes	Myeloid
5326-MCP-B-p53_ACGTAACTCGAGTCTA-1	KO-3	2082	941	1.63305	KO-3	PDGFB	KO	Neutrophils	Myeloid
5326-MCP-B-p53_ACGTAACTCGGTTGTA-1	KO-3	2168	1021	0.645756	KO-3	PDGFB	KO	Neutrophils	Myeloid
5326-MCP-B-p53_ACGTAACTCGTCAAAC-1	KO-3	2022	835	0.346192	KO-3	PDGFB	KO	Neutrophils	Myeloid
5326-MCP-B-p53_ACGTACAAGGACGCAT-1	KO-3	3113	1032	0.449727	KO-3	PDGFB	KO	Neutrophils	Myeloid
5326-MCP-B-p53_ACGTACAAGTAGACAT-1	KO-3	8972	3170	3.95675	KO-3	PDGFB	KO	T5	Tumor
5326-MCP-B-p53_ACGTACACACAGTCCG-1	KO-3	1980	825	1.86869	KO-3	PDGFB	KO	Neutrophils	Myeloid
5326-MCP-B-p53_ACGTACACACTGGCGT-1	KO-3	1632	1042	9.00735	KO-3	PDGFB	KO	T1	Tumor
5326-MCP-B-p53_ACGTACACAGCTGTAT-1	KO-3	2537	1198	1.37958	KO-3	PDGFB	KO	Neutrophils	Myeloid
5326-MCP-B-p53_ACGTACACATGGAACG-1	KO-3	11779	2911	3.17514	KO-3	PDGFB	KO	alpha-beta Tcells	Lymphoid
5326-MCP-B-p53_ACGTACAGTAGCGATG-1	KO-3	23088	4977	2.33888	KO-3	PDGFB	KO	T0	Tumor
5326-MCP-B-p53_ACGTACAGTCAGACTT-1	KO-3	1280	596	1.01562	KO-3	PDGFB	KO	Neutrophils	Myeloid
5326-MCP-B-p53_ACGTACAGTGCCGAAA-1	KO-3	2330	1088	1.93133	KO-3	PDGFB	KO	MG	Myeloid
5326-MCP-B-p53_ACGTACAGTGCCTACG-1	KO-3	3759	1294	7.79463	KO-3	PDGFB	KO	MG	Myeloid
5326-MCP-B-p53_ACGTACATCACTTCTA-1	KO-3	3735	1109	0.829987	KO-3	PDGFB	KO	MG	Myeloid
5326-MCP-B-p53_ACGTACATCCACTGAA-1	KO-3	22041	4544	2.54072	KO-3	PDGFB	KO	MG	Myeloid
5326-MCP-B-p53_ACGTAGTCAAGTACCT-1	KO-3	13220	4537	4.80333	KO-3	PDGFB	KO	T0	Tumor
5326-MCP-B-p53_ACGTAGTCACCCTGTT-1	KO-3	6043	2021	2.00232	KO-3	PDGFB	KO	Monocytes	Myeloid
5326-MCP-B-p53_ACGTCCTAGCGAGAAA-1	KO-3	18493	3401	3.32558	KO-3	PDGFB	KO	MG	Myeloid
5326-MCP-B-p53_ACGTCCTCAAACTCGT-1	KO-3	13949	3487	4.64549	KO-3	PDGFB	KO	MG	Myeloid
5326-MCP-B-p53_ACGTCCTCACAAACGG-1	KO-3	18891	4682	3.84839	KO-3	PDGFB	KO	T0	Tumor
5326-MCP-B-p53_ACGTCCTCACAACATC-1	KO-3	17253	5208	4.43401	KO-3	PDGFB	KO	T5	Tumor
5326-MCP-B-p53_ACGTCCTCACTAGTAC-1	KO-3	3467	1164	0.346121	KO-3	PDGFB	KO	MG	Myeloid
5326-MCP-B-p53_ACGTCCTCAGCGTTGC-1	KO-3	1351	771	2.88675	KO-3	PDGFB	KO	T4	Tumor
5326-MCP-B-p53_ACGTCCTGTCCATAGT-1	KO-3	7333	2776	1.3637	KO-3	PDGFB	KO	T3	Tumor
5326-MCP-B-p53_ACGTCCTGTCTAACGT-1	KO-3	1585	757	1.00946	KO-3	PDGFB	KO	Neutrophils	Myeloid
5326-MCP-B-p53_ACGTCCTGTCTGTCCT-1	KO-3	13791	3714	3.62555	KO-3	PDGFB	KO	MG	Myeloid
5326-MCP-B-p53_ACGTCCTGTGTTCAGT-1	KO-3	1749	772	0.400229	KO-3	PDGFB	KO	Neutrophils	Myeloid
5326-MCP-B-p53_ACGTCCTGTTGAAGTA-1	KO-3	14982	3706	6.04058	KO-3	PDGFB	KO	MG	Myeloid
5326-MCP-B-p53_ACGTCCTTCCGTATGA-1	KO-3	14679	3079	3.75366	KO-3	PDGFB	KO	MG	Myeloid
5326-MCP-B-p53_ACGTCCTTCTAGTGAC-1	KO-3	19632	5406	5.16504	KO-3	PDGFB	KO	T3	Tumor
5326-MCP-B-p53_ACGTTCCAGCGAGGAG-1	KO-3	1011	593	1.97824	KO-3	PDGFB	KO	T4	Tumor
5326-MCP-B-p53_ACGTTCCAGGGTTAGC-1	KO-3	1445	656	0.968858	KO-3	PDGFB	KO	Neutrophils	Myeloid
5326-MCP-B-p53_ACGTTCCAGTCCCGGT-1	KO-3	1571	929	0.954806	KO-3	PDGFB	KO	Astrocytes	Stroma
5326-MCP-B-p53_ACGTTCCAGTGCTAGG-1	KO-3	7426	2814	3.8244	KO-3	PDGFB	KO	T0	Tumor
5326-MCP-B-p53_ACGTTCCCAAGGGCAT-1	KO-3	12154	3142	2.60819	KO-3	PDGFB	KO	MG	Myeloid
5326-MCP-B-p53_ACGTTCCCATAGTCAC-1	KO-3	1202	674	1.66389	KO-3	PDGFB	KO	MDM	Myeloid
5326-MCP-B-p53_ACGTTCCCATCCGGCA-1	KO-3	16253	4756	3.62395	KO-3	PDGFB	KO	T2	Tumor
5326-MCP-B-p53_ACGTTCCGTAATCAAG-1	KO-3	1556	978	6.491	KO-3	PDGFB	KO	T1	Tumor
5326-MCP-B-p53_ACGTTCCGTAGAAACT-1	KO-3	4006	1348	9.91013	KO-3	PDGFB	KO	MG	Myeloid
5326-MCP-B-p53_ACGTTCCGTATAGGAT-1	KO-3	13711	4298	5.33878	KO-3	PDGFB	KO	T2	Tumor
5326-MCP-B-p53_ACGTTCCGTATGTCTG-1	KO-3	13232	3651	4.30018	KO-3	PDGFB	KO	MG	Myeloid
5326-MCP-B-p53_ACGTTCCGTCTACGTA-1	KO-3	2482	867	18.0902	KO-3	PDGFB	KO	Monocytes	Myeloid
5326-MCP-B-p53_ACGTTCCTCCGCAACG-1	KO-3	11788	2996	4.038	KO-3	PDGFB	KO	MG	Myeloid
5326-MCP-B-p53_ACGTTCCTCTCAGGCG-1	KO-3	8009	2580	2.14758	KO-3	PDGFB	KO	MG	Myeloid
5326-MCP-B-p53_ACTACGACAGGTCAGA-1	KO-3	1044	716	1.24521	KO-3	PDGFB	KO	T1	Tumor
5326-MCP-B-p53_ACTACGATCACCATGA-1	KO-3	1127	815	1.59716	KO-3	PDGFB	KO	T1	Tumor
5326-MCP-B-p53_ACTATCTAGTAAACTG-1	KO-3	12118	3764	4.1591	KO-3	PDGFB	KO	T2	Tumor
5326-MCP-B-p53_ACTATCTCAAACTGCT-1	KO-3	11618	3763	3.29661	KO-3	PDGFB	KO	T0	Tumor
5326-MCP-B-p53_ACTATCTCACCGCTAG-1	KO-3	23303	5424	2.03407	KO-3	PDGFB	KO	Stroma	Stroma
5326-MCP-B-p53_ACTATCTGTCAAGCGA-1	KO-3	9236	2395	1.98138	KO-3	PDGFB	KO	MDM	Myeloid
5326-MCP-B-p53_ACTATCTGTCTCAAGT-1	KO-3	17976	4634	3.6215	KO-3	PDGFB	KO	T3	Tumor
5326-MCP-B-p53_ACTATCTGTCTTGCTC-1	KO-3	4723	1249	0.592844	KO-3	PDGFB	KO	MG	Myeloid
5326-MCP-B-p53_ACTATCTTCCGGTAGC-1	KO-3	42065	6275	2.99536	KO-3	PDGFB	KO	Endothelial	Stroma
5326-MCP-B-p53_ACTATCTTCGGTCTAA-1	KO-3	1444	961	4.15512	KO-3	PDGFB	KO	T1	Tumor
5326-MCP-B-p53_ACTATGGAGCCTGACC-1	KO-3	1763	1011	9.41577	KO-3	PDGFB	KO	T1	Tumor
5326-MCP-B-p53_ACTATGGAGCTCGTGC-1	KO-3	1579	863	1.96327	KO-3	PDGFB	KO	Neutrophils	Myeloid
5326-MCP-B-p53_ACTATGGCACGACGAA-1	KO-3	14772	3807	4.75223	KO-3	PDGFB	KO	MG	Myeloid
5326-MCP-B-p53_ACTATGGGTACGGTTT-1	KO-3	15569	4372	4.62457	KO-3	PDGFB	KO	T0	Tumor
5326-MCP-B-p53_ACTATGGGTAGCTTTG-1	KO-3	17420	4365	3.35247	KO-3	PDGFB	KO	T0	Tumor
5326-MCP-B-p53_ACTATGGGTATTCCTT-1	KO-3	1313	777	0.380807	KO-3	PDGFB	KO	T4	Tumor
5326-MCP-B-p53_ACTATGGTCCATACAG-1	KO-3	17813	4877	4.23848	KO-3	PDGFB	KO	T0	Tumor
5326-MCP-B-p53_ACTATGGTCTCATTAC-1	KO-3	2124	923	1.03578	KO-3	PDGFB	KO	Mast	Mast
5326-MCP-B-p53_ACTATGGTCTCCCAAC-1	KO-3	2526	1196	0.593824	KO-3	PDGFB	KO	Monocytes	Myeloid
5326-MCP-B-p53_ACTATTCAGTCCTGCG-1	KO-3	2403	963	0.790678	KO-3	PDGFB	KO	Neutrophils	Myeloid
5326-MCP-B-p53_ACTATTCAGTCGAAGC-1	KO-3	11737	4047	3.62103	KO-3	PDGFB	KO	T2	Tumor
5326-MCP-B-p53_ACTATTCCAACGAGGT-1	KO-3	19164	4220	4.01273	KO-3	PDGFB	KO	MG	Myeloid
5326-MCP-B-p53_ACTATTCCAGCCGGTT-1	KO-3	9935	3336	1.71112	KO-3	PDGFB	KO	MG	Myeloid
5326-MCP-B-p53_ACTATTCGTAGCTTAC-1	KO-3	1475	837	0.542373	KO-3	PDGFB	KO	Neutrophils	Myeloid
5326-MCP-B-p53_ACTATTCGTGTTAAAG-1	KO-3	21868	4454	4.52716	KO-3	PDGFB	KO	MG	Myeloid
5326-MCP-B-p53_ACTCCCAAGCCTGGAA-1	KO-3	31665	5865	3.51808	KO-3	PDGFB	KO	Stroma	Stroma
5326-MCP-B-p53_ACTCCCAAGGCCATAG-1	KO-3	16390	4627	4.69799	KO-3	PDGFB	KO	T0	Tumor
5326-MCP-B-p53_ACTCCCAAGGGCAGTT-1	KO-3	1213	680	5.5235	KO-3	PDGFB	KO	MG	Myeloid
5326-MCP-B-p53_ACTCCCAAGGTTGAGC-1	KO-3	3592	1458	0.556793	KO-3	PDGFB	KO	Neutrophils	Myeloid
5326-MCP-B-p53_ACTCCCAAGTTCCTGA-1	KO-3	11879	3907	4.84047	KO-3	PDGFB	KO	T0	Tumor
5326-MCP-B-p53_ACTCCCAGTAGACGTG-1	KO-3	8767	2989	2.26988	KO-3	PDGFB	KO	MG	Myeloid
5326-MCP-B-p53_ACTCCCAGTCCTACAA-1	KO-3	1897	1051	0.421719	KO-3	PDGFB	KO	Neutrophils	Myeloid
5326-MCP-B-p53_ACTCCCAGTGGGTCAA-1	KO-3	1550	871	0.967742	KO-3	PDGFB	KO	T4	Tumor
5326-MCP-B-p53_ACTCCCATCATACAGC-1	KO-3	5951	1961	10.7209	KO-3	PDGFB	KO	MG	Myeloid
5326-MCP-B-p53_ACTCTCGAGCGTACAG-1	KO-3	4836	2266	3.30852	KO-3	PDGFB	KO	T2	Tumor
5326-MCP-B-p53_ACTCTCGAGCGTTGTT-1	KO-3	3373	1547	2.10495	KO-3	PDGFB	KO	MG	Myeloid
5326-MCP-B-p53_ACTCTCGCAAACGAGC-1	KO-3	1070	663	6.16822	KO-3	PDGFB	KO	T1	Tumor
5326-MCP-B-p53_ACTCTCGCAATTCACG-1	KO-3	17698	5356	4.92146	KO-3	PDGFB	KO	T5	Tumor
5326-MCP-B-p53_ACTCTCGGTGCCCTTT-1	KO-3	13838	4630	2.82555	KO-3	PDGFB	KO	T3	Tumor
5326-MCP-B-p53_ACTCTCGGTGGTCCCA-1	KO-3	1953	1194	15.4122	KO-3	PDGFB	KO	T1	Tumor
5326-MCP-B-p53_ACTCTCGGTTAACCTG-1	KO-3	10232	3275	4.6423	KO-3	PDGFB	KO	T0	Tumor
5326-MCP-B-p53_ACTCTCGTCAAATGAG-1	KO-3	9283	2848	5.3431	KO-3	PDGFB	KO	T0	Tumor
5326-MCP-B-p53_ACTCTCGTCAACTACG-1	KO-3	1777	910	0.956669	KO-3	PDGFB	KO	Neutrophils	Myeloid
5326-MCP-B-p53_ACTCTCGTCACGATAC-1	KO-3	3964	1572	10.8476	KO-3	PDGFB	KO	MG	Myeloid
5326-MCP-B-p53_ACTCTCGTCACGGGCT-1	KO-3	11658	3082	5.58415	KO-3	PDGFB	KO	MG	Myeloid
5326-MCP-B-p53_ACTGATGAGCAGGTCA-1	KO-3	17362	4678	4.76328	KO-3	PDGFB	KO	T0	Tumor
5326-MCP-B-p53_ACTGATGAGCATGCAG-1	KO-3	14794	3825	1.96025	KO-3	PDGFB	KO	MDM	Myeloid
5326-MCP-B-p53_ACTGATGAGGCTCACC-1	KO-3	1971	889	0.811771	KO-3	PDGFB	KO	Neutrophils	Myeloid
5326-MCP-B-p53_ACTGATGCACAGTGTT-1	KO-3	1474	896	13.1615	KO-3	PDGFB	KO	T1	Tumor
5326-MCP-B-p53_ACTGATGCATGTGGTT-1	KO-3	4336	2099	9.9631	KO-3	PDGFB	KO	T0	Tumor
5326-MCP-B-p53_ACTGATGGTCTGCCTT-1	KO-3	1193	787	1.59262	KO-3	PDGFB	KO	T1	Tumor
5326-MCP-B-p53_ACTGATGGTTACGATC-1	KO-3	7628	2091	2.54326	KO-3	PDGFB	KO	MG	Myeloid
5326-MCP-B-p53_ACTGCAAAGCAGCCCT-1	KO-3	1851	877	4.26796	KO-3	PDGFB	KO	MG	Myeloid
5326-MCP-B-p53_ACTGCAAAGTCGGCAA-1	KO-3	2777	1043	1.00828	KO-3	PDGFB	KO	Neutrophils	Myeloid
5326-MCP-B-p53_ACTGCAAAGTGTTCCA-1	KO-3	6412	1973	2.62009	KO-3	PDGFB	KO	alpha-beta Tcells	Lymphoid
5326-MCP-B-p53_ACTGCAACAACTCGTA-1	KO-3	27315	4412	4.28702	KO-3	PDGFB	KO	MG	Myeloid
5326-MCP-B-p53_ACTGCAACACTGCGAC-1	KO-3	2848	1164	1.05337	KO-3	PDGFB	KO	MG	Myeloid
5326-MCP-B-p53_ACTGCAACAGGGCTTC-1	KO-3	1057	481	0.189215	KO-3	PDGFB	KO	Neutrophils	Myeloid
5326-MCP-B-p53_ACTGCAACATCGATAC-1	KO-3	17176	4995	5.09432	KO-3	PDGFB	KO	T2	Tumor
5326-MCP-B-p53_ACTGCAAGTGGACCTC-1	KO-3	1021	639	0.489716	KO-3	PDGFB	KO	Monocytes	Myeloid
5326-MCP-B-p53_ACTGCAAGTGGCTGAA-1	KO-3	24528	4394	5.29191	KO-3	PDGFB	KO	MG	Myeloid
5326-MCP-B-p53_ACTGCAAGTTCAGTAC-1	KO-3	17649	5119	4.01722	KO-3	PDGFB	KO	T5	Tumor
5326-MCP-B-p53_ACTGCAATCATCTACT-1	KO-3	1060	686	3.67925	KO-3	PDGFB	KO	T1	Tumor
5326-MCP-B-p53_ACTGCAATCTGAGTCA-1	KO-3	7475	1771	0.32107	KO-3	PDGFB	KO	MG	Myeloid
5326-MCP-B-p53_ACTGCAATCTGTCGCT-1	KO-3	17453	4810	6.61204	KO-3	PDGFB	KO	T0	Tumor
5326-MCP-B-p53_ACTGTCCAGAGAGGTA-1	KO-3	2102	1140	0.38059	KO-3	PDGFB	KO	T4	Tumor
5326-MCP-B-p53_ACTGTCCAGCGCGTTC-1	KO-3	2233	1034	0.895656	KO-3	PDGFB	KO	Neutrophils	Myeloid
5326-MCP-B-p53_ACTGTCCAGTAGGATT-1	KO-3	19427	4941	3.77825	KO-3	PDGFB	KO	T0	Tumor
5326-MCP-B-p53_ACTGTCCCACCTCGTT-1	KO-3	2198	897	0.272975	KO-3	PDGFB	KO	Neutrophils	Myeloid
5326-MCP-B-p53_ACTGTCCCAGCAGGAT-1	KO-3	2765	959	0.506329	KO-3	PDGFB	KO	Neutrophils	Myeloid
5326-MCP-B-p53_ACTGTCCGTCCTCATC-1	KO-3	3317	1304	2.74344	KO-3	PDGFB	KO	Neutrophils	Myeloid
5326-MCP-B-p53_ACTGTCCTCACCACAA-1	KO-3	16754	3548	3.64689	KO-3	PDGFB	KO	MG	Myeloid
5326-MCP-B-p53_ACTGTCCTCCTTGAAG-1	KO-3	78581	8398	4.55581	KO-3	PDGFB	KO	Endothelial	Stroma
5326-MCP-B-p53_ACTGTCCTCTACTCAT-1	KO-3	6254	1818	2.71826	KO-3	PDGFB	KO	MG	Myeloid
5326-MCP-B-p53_ACTGTCCTCTAGTCAG-1	KO-3	9912	2500	8.28289	KO-3	PDGFB	KO	MG	Myeloid
5326-MCP-B-p53_ACTGTCCTCTGTGCAA-1	KO-3	2849	1029	0.631801	KO-3	PDGFB	KO	Monocytes	Myeloid
5326-MCP-B-p53_ACTGTGAAGCCGAATG-1	KO-3	1084	598	0.276753	KO-3	PDGFB	KO	Endothelial	Stroma
5326-MCP-B-p53_ACTGTGAAGGTCATCT-1	KO-3	22748	5358	3.33656	KO-3	PDGFB	KO	T3	Tumor
5326-MCP-B-p53_ACTGTGACAACGGCCT-1	KO-3	3294	1593	0.607165	KO-3	PDGFB	KO	Monocytes	Myeloid
5326-MCP-B-p53_ACTGTGACATTGACCA-1	KO-3	1016	649	5.61024	KO-3	PDGFB	KO	MDM	Myeloid
5326-MCP-B-p53_ACTGTGAGTACAAACA-1	KO-3	2891	1230	0.933933	KO-3	PDGFB	KO	Neutrophils	Myeloid
5326-MCP-B-p53_ACTGTGAGTACGGCAA-1	KO-3	6122	1523	3.39758	KO-3	PDGFB	KO	MG	Myeloid
5326-MCP-B-p53_ACTGTGAGTCAACACT-1	KO-3	25843	5514	3.74183	KO-3	PDGFB	KO	Astrocytes	Stroma
5326-MCP-B-p53_ACTGTGAGTCAGGCAA-1	KO-3	17961	5167	6.07984	KO-3	PDGFB	KO	T0	Tumor
5326-MCP-B-p53_ACTGTGAGTGTTCGAT-1	KO-3	7330	2217	3.24693	KO-3	PDGFB	KO	MG	Myeloid
5326-MCP-B-p53_ACTGTGATCTTCCTAA-1	KO-3	22431	4309	3.00031	KO-3	PDGFB	KO	MG	Myeloid
5326-MCP-B-p53_ACTTAGGCAACGATCT-1	KO-3	1430	782	0.20979	KO-3	PDGFB	KO	T4	Tumor
5326-MCP-B-p53_ACTTAGGCACGCGCAT-1	KO-3	5117	2075	1.50479	KO-3	PDGFB	KO	Monocytes	Myeloid
5326-MCP-B-p53_ACTTAGGCACGCTGCA-1	KO-3	22030	5323	5.24739	KO-3	PDGFB	KO	T0	Tumor
5326-MCP-B-p53_ACTTAGGTCAGTCATG-1	KO-3	5733	2622	8.73888	KO-3	PDGFB	KO	T5	Tumor
5326-MCP-B-p53_ACTTAGGTCTCGGCTT-1	KO-3	9770	2838	5.47595	KO-3	PDGFB	KO	MG	Myeloid
5326-MCP-B-p53_ACTTATCCAAATACAG-1	KO-3	4303	1501	2.62607	KO-3	PDGFB	KO	MG	Myeloid
5326-MCP-B-p53_ACTTATCCAACAAGTA-1	KO-3	2549	913	2.62848	KO-3	PDGFB	KO	MG	Myeloid
5326-MCP-B-p53_ACTTATCCAAGCTCTA-1	KO-3	5671	2306	2.2042	KO-3	PDGFB	KO	MG	Myeloid
5326-MCP-B-p53_ACTTATCGTCGTGTTA-1	KO-3	9815	3569	4.56444	KO-3	PDGFB	KO	T2	Tumor
5326-MCP-B-p53_ACTTATCTCGCTAGCG-1	KO-3	1101	735	9.44596	KO-3	PDGFB	KO	T1	Tumor
5326-MCP-B-p53_ACTTCCGAGAGTTGTA-1	KO-3	1235	623	0.97166	KO-3	PDGFB	KO	Neutrophils	Myeloid
5326-MCP-B-p53_ACTTCCGAGGATTTCC-1	KO-3	1961	928	1.07088	KO-3	PDGFB	KO	Monocytes	Myeloid
5326-MCP-B-p53_ACTTCCGAGGTACAGC-1	KO-3	16364	4444	5.98264	KO-3	PDGFB	KO	T2	Tumor
5326-MCP-B-p53_ACTTCCGAGTGTTCCA-1	KO-3	20137	4929	3.22789	KO-3	PDGFB	KO	T3	Tumor
5326-MCP-B-p53_ACTTCCGGTTTCGCTC-1	KO-3	2176	836	0.367647	KO-3	PDGFB	KO	Neutrophils	Myeloid
5326-MCP-B-p53_ACTTCCGTCAAACGAA-1	KO-3	2482	1009	4.43191	KO-3	PDGFB	KO	MG	Myeloid
5326-MCP-B-p53_ACTTCCGTCCGCATAA-1	KO-3	29729	6693	4.47038	KO-3	PDGFB	KO	T3	Tumor
5326-MCP-B-p53_ACTTCCGTCGCTATTT-1	KO-3	12887	3482	4.88089	KO-3	PDGFB	KO	MG	Myeloid
5326-MCP-B-p53_ACTTCCGTCTGCCCTA-1	KO-3	2958	1244	2.40027	KO-3	PDGFB	KO	Neutrophils	Myeloid
5326-MCP-B-p53_ACTTCGCAGAGTATAC-1	KO-3	2463	1022	1.98944	KO-3	PDGFB	KO	Neutrophils	Myeloid
5326-MCP-B-p53_ACTTCGCAGCCGATAG-1	KO-3	8603	3273	5.068	KO-3	PDGFB	KO	T3	Tumor
5326-MCP-B-p53_ACTTCGCAGCCGTTGC-1	KO-3	1525	776	1.11475	KO-3	PDGFB	KO	Neutrophils	Myeloid
5326-MCP-B-p53_ACTTCGCAGCGATGAC-1	KO-3	2506	1470	2.07502	KO-3	PDGFB	KO	T1	Tumor
5326-MCP-B-p53_ACTTCGCCAACCCTAA-1	KO-3	11098	3192	4.31609	KO-3	PDGFB	KO	OLG_mat	Stroma
5326-MCP-B-p53_ACTTCGCCAACCGCCA-1	KO-3	30644	5695	1.21394	KO-3	PDGFB	KO	Stroma	Stroma
5326-MCP-B-p53_ACTTCGCCAAGCGCAA-1	KO-3	7856	2775	3.22047	KO-3	PDGFB	KO	OLG_mat	Stroma
5326-MCP-B-p53_ACTTCGCCAGGACGAT-1	KO-3	10796	2828	5.6595	KO-3	PDGFB	KO	MG	Myeloid
5326-MCP-B-p53_ACTTCGCGTATTTCCT-1	KO-3	11389	3783	4.66239	KO-3	PDGFB	KO	T0	Tumor
5326-MCP-B-p53_ACTTCGCGTCACAATC-1	KO-3	15006	4600	5.29788	KO-3	PDGFB	KO	T0	Tumor
5326-MCP-B-p53_ACTTCGCGTGTTATCG-1	KO-3	5247	1715	2.99219	KO-3	PDGFB	KO	Neutrophils	Myeloid
5326-MCP-B-p53_ACTTTCAAGAAACTCA-1	KO-3	14044	4669	3.57448	KO-3	PDGFB	KO	T5	Tumor
5326-MCP-B-p53_ACTTTCAAGTCACTGT-1	KO-3	3311	1457	4.10752	KO-3	PDGFB	KO	alpha-beta Tcells	Lymphoid
5326-MCP-B-p53_ACTTTCACAGCCTACG-1	KO-3	16758	4234	2.98365	KO-3	PDGFB	KO	OLG_mat	Stroma
5326-MCP-B-p53_ACTTTCACATACAGGG-1	KO-3	3917	1556	21.7513	KO-3	PDGFB	KO	MG	Myeloid
5326-MCP-B-p53_ACTTTCACATACCATG-1	KO-3	19258	5031	4.15931	KO-3	PDGFB	KO	T2	Tumor
5326-MCP-B-p53_ACTTTCAGTTCATCTT-1	KO-3	2316	1266	6.51986	KO-3	PDGFB	KO	MG	Myeloid
5326-MCP-B-p53_ACTTTCAGTTTAAGGA-1	KO-3	2367	942	5.57668	KO-3	PDGFB	KO	MG	Myeloid
5326-MCP-B-p53_ACTTTCATCCCGAAAT-1	KO-3	1710	769	18.4795	KO-3	PDGFB	KO	T4	Tumor
5326-MCP-B-p53_ACTTTCATCTACCAGA-1	KO-3	1039	617	0.962464	KO-3	PDGFB	KO	T4	Tumor
5326-MCP-B-p53_ACTTTCATCTGAGTCA-1	KO-3	2970	1651	12.3906	KO-3	PDGFB	KO	T1	Tumor
5326-MCP-B-p53_ACTTTCATCTTGGGCG-1	KO-3	8233	2552	3.36451	KO-3	PDGFB	KO	MG	Myeloid
5326-MCP-B-p53_ACTTTGTCAACCAACT-1	KO-3	1728	1017	1.33102	KO-3	PDGFB	KO	Monocytes	Myeloid
5326-MCP-B-p53_ACTTTGTCAAGCTGTT-1	KO-3	29448	5934	2.45857	KO-3	PDGFB	KO	T2	Tumor
5326-MCP-B-p53_ACTTTGTCACATGGTT-1	KO-3	11678	3891	6.11406	KO-3	PDGFB	KO	T3	Tumor
5326-MCP-B-p53_ACTTTGTCATCCTTCG-1	KO-3	13968	3479	4.15951	KO-3	PDGFB	KO	MG	Myeloid
5326-MCP-B-p53_ACTTTGTCATGGCACC-1	KO-3	7763	1897	4.6245	KO-3	PDGFB	KO	MG	Myeloid
5326-MCP-B-p53_ACTTTGTGTCTACAAC-1	KO-3	20681	5548	5.0191	KO-3	PDGFB	KO	T3	Tumor
5326-MCP-B-p53_ACTTTGTGTGGAACAC-1	KO-3	2625	925	0.380952	KO-3	PDGFB	KO	MDM	Myeloid
5326-MCP-B-p53_ACTTTGTTCACTGCTC-1	KO-3	1557	860	0.578035	KO-3	PDGFB	KO	Neutrophils	Myeloid
5326-MCP-B-p53_ACTTTGTTCGGCCTTT-1	KO-3	26808	5697	5.50582	KO-3	PDGFB	KO	Astrocytes	Stroma
5326-MCP-B-p53_ACTTTGTTCGGCTTGG-1	KO-3	4094	1604	2.10064	KO-3	PDGFB	KO	MG	Myeloid
5326-MCP-B-p53_AGAAATGAGATCCGAG-1	KO-3	2357	1113	0.890963	KO-3	PDGFB	KO	Neutrophils	Myeloid
5326-MCP-B-p53_AGAAATGAGCGTATAA-1	KO-3	2016	808	0.843254	KO-3	PDGFB	KO	Neutrophils	Myeloid
5326-MCP-B-p53_AGAAATGCACAGCCTG-1	KO-3	11951	3787	2.30106	KO-3	PDGFB	KO	T0	Tumor
5326-MCP-B-p53_AGAAATGGTGCCGAAA-1	KO-3	24525	4984	2.23445	KO-3	PDGFB	KO	MG	Myeloid
5326-MCP-B-p53_AGAAATGGTGGAACCA-1	KO-3	11683	4153	0.847385	KO-3	PDGFB	KO	T3	Tumor
5326-MCP-B-p53_AGAAATGGTTTATGCG-1	KO-3	1913	683	2.82279	KO-3	PDGFB	KO	Neutrophils	Myeloid
5326-MCP-B-p53_AGAAATGTCCTTACCG-1	KO-3	12233	4095	2.58318	KO-3	PDGFB	KO	T3	Tumor
5326-MCP-B-p53_AGAACAAAGGAGATAG-1	KO-3	9045	2609	2.91874	KO-3	PDGFB	KO	MG	Myeloid
5326-MCP-B-p53_AGAACAACACGCCAGT-1	KO-3	14040	4558	6.44587	KO-3	PDGFB	KO	T3	Tumor
5326-MCP-B-p53_AGAACAAGTCCGAAGA-1	KO-3	15829	4503	4.99716	KO-3	PDGFB	KO	T0	Tumor
5326-MCP-B-p53_AGAACAAGTCGCATCG-1	KO-3	1911	1108	1.15123	KO-3	PDGFB	KO	MG	Myeloid
5326-MCP-B-p53_AGAACAAGTGTGTACT-1	KO-3	1415	969	0.918728	KO-3	PDGFB	KO	T1	Tumor
5326-MCP-B-p53_AGAACAATCAGTGCGC-1	KO-3	14714	4490	5.17195	KO-3	PDGFB	KO	T0	Tumor
5326-MCP-B-p53_AGAACAATCGTGCACG-1	KO-3	19249	3903	1.63125	KO-3	PDGFB	KO	MG	Myeloid
5326-MCP-B-p53_AGAACCTAGCCATGCC-1	KO-3	17058	5023	5.81545	KO-3	PDGFB	KO	T2	Tumor
5326-MCP-B-p53_AGAACCTAGCGATTCT-1	KO-3	11313	3081	4.53461	KO-3	PDGFB	KO	MG	Myeloid
5326-MCP-B-p53_AGAACCTCAAACCGGA-1	KO-3	2812	893	0.995733	KO-3	PDGFB	KO	Monocytes	Myeloid
5326-MCP-B-p53_AGAACCTCAAATCGGG-1	KO-3	16772	3788	5.38397	KO-3	PDGFB	KO	MG	Myeloid
5326-MCP-B-p53_AGAACCTCAAGCGCTC-1	KO-3	1573	766	1.20788	KO-3	PDGFB	KO	Endothelial	Stroma
5326-MCP-B-p53_AGAACCTCACGCTTAA-1	KO-3	7394	2033	2.23154	KO-3	PDGFB	KO	DC1	Myeloid
5326-MCP-B-p53_AGAACCTCATGCTGCG-1	KO-3	7641	2580	3.75605	KO-3	PDGFB	KO	MG	Myeloid
5326-MCP-B-p53_AGAACCTGTCCTGTTC-1	KO-3	1782	869	0.729517	KO-3	PDGFB	KO	T4	Tumor
5326-MCP-B-p53_AGAACCTGTCTGTAAC-1	KO-3	10973	3605	2.79778	KO-3	PDGFB	KO	T0	Tumor
5326-MCP-B-p53_AGAACCTTCAATCCGA-1	KO-3	13523	4442	3.54951	KO-3	PDGFB	KO	T5	Tumor
5326-MCP-B-p53_AGAACCTTCATCTACT-1	KO-3	18837	4719	3.07905	KO-3	PDGFB	KO	Stroma	Stroma
5326-MCP-B-p53_AGAACCTTCGCACGGT-1	KO-3	15857	4886	4.78653	KO-3	PDGFB	KO	T5	Tumor
5326-MCP-B-p53_AGAAGCGCACGCGCAT-1	KO-3	10784	3724	5.37834	KO-3	PDGFB	KO	T0	Tumor
5326-MCP-B-p53_AGAAGCGGTAGCGTTT-1	KO-3	1304	686	11.8098	KO-3	PDGFB	KO	T1	Tumor
5326-MCP-B-p53_AGAAGCGGTTGCCTAA-1	KO-3	4857	1649	2.63537	KO-3	PDGFB	KO	MG	Myeloid
5326-MCP-B-p53_AGAAGCGTCGACCTAA-1	KO-3	2716	1201	16.6053	KO-3	PDGFB	KO	T4	Tumor
5326-MCP-B-p53_AGAAGCGTCGGAGTGA-1	KO-3	1460	666	2.12329	KO-3	PDGFB	KO	Neutrophils	Myeloid
5326-MCP-B-p53_AGAAGTAAGATACAGT-1	KO-3	1041	629	3.65034	KO-3	PDGFB	KO	T4	Tumor
5326-MCP-B-p53_AGAAGTAAGGTTGCCC-1	KO-3	21470	5773	3.9823	KO-3	PDGFB	KO	T3	Tumor
5326-MCP-B-p53_AGAAGTAAGTAACGAT-1	KO-3	14764	4117	4.38228	KO-3	PDGFB	KO	OLG_imm	Stroma
5326-MCP-B-p53_AGAAGTACAACTCGAT-1	KO-3	3636	1387	10.9186	KO-3	PDGFB	KO	MG	Myeloid
5326-MCP-B-p53_AGAAGTACAATTGCCA-1	KO-3	7747	2490	5.69253	KO-3	PDGFB	KO	MG	Myeloid
5326-MCP-B-p53_AGAAGTACATCATCCC-1	KO-3	21362	5385	3.71688	KO-3	PDGFB	KO	T2	Tumor
5326-MCP-B-p53_AGAAGTAGTAGGACTG-1	KO-3	11360	3939	3.4331	KO-3	PDGFB	KO	T2	Tumor
5326-MCP-B-p53_AGAAGTATCTGGAAGG-1	KO-3	7295	2145	2.48115	KO-3	PDGFB	KO	DC1	Myeloid
5326-MCP-B-p53_AGACAAAAGACTTCCA-1	KO-3	1831	1062	8.46532	KO-3	PDGFB	KO	T1	Tumor
5326-MCP-B-p53_AGACAAAAGGGCAGTT-1	KO-3	1986	678	2.56798	KO-3	PDGFB	KO	Endothelial	Stroma
5326-MCP-B-p53_AGACAAAAGGTCATAA-1	KO-3	1850	1026	11.6216	KO-3	PDGFB	KO	T1	Tumor
5326-MCP-B-p53_AGACAAAAGTGGTTAA-1	KO-3	1987	1190	5.385	KO-3	PDGFB	KO	MG	Myeloid
5326-MCP-B-p53_AGACAAACAGCTATTG-1	KO-3	5761	2850	6.04062	KO-3	PDGFB	KO	T3	Tumor
5326-MCP-B-p53_AGACAAAGTCAGCGTC-1	KO-3	17940	4740	6.02564	KO-3	PDGFB	KO	T5	Tumor
5326-MCP-B-p53_AGACAAAGTGACCTGC-1	KO-3	7125	2576	10.5825	KO-3	PDGFB	KO	MG	Myeloid
5326-MCP-B-p53_AGACAAAGTTGTATGC-1	KO-3	4023	1595	3.90256	KO-3	PDGFB	KO	MG	Myeloid
5326-MCP-B-p53_AGACAAATCATGCCGG-1	KO-3	1667	801	1.0198	KO-3	PDGFB	KO	Monocytes	Myeloid
5326-MCP-B-p53_AGACAAATCTAGATCG-1	KO-3	1162	634	3.09811	KO-3	PDGFB	KO	MG	Myeloid
5326-MCP-B-p53_AGACACTAGGTACAAT-1	KO-3	9810	2622	6.24873	KO-3	PDGFB	KO	MG	Myeloid
5326-MCP-B-p53_AGACACTCATGTACGT-1	KO-3	26149	5859	3.35003	KO-3	PDGFB	KO	T2	Tumor
5326-MCP-B-p53_AGACACTGTACAAGTA-1	KO-3	2289	876	0.698995	KO-3	PDGFB	KO	Neutrophils	Myeloid
5326-MCP-B-p53_AGACACTGTCGGCCTA-1	KO-3	1425	886	10.7368	KO-3	PDGFB	KO	T1	Tumor
5326-MCP-B-p53_AGACACTGTTCAATCG-1	KO-3	13656	4258	3.09754	KO-3	PDGFB	KO	T2	Tumor
5326-MCP-B-p53_AGACACTGTTGGCCTG-1	KO-3	29080	6306	3.65199	KO-3	PDGFB	KO	T3	Tumor
5326-MCP-B-p53_AGACAGGAGACATACA-1	KO-3	3275	1056	3.54198	KO-3	PDGFB	KO	alpha-beta Tcells	Lymphoid
5326-MCP-B-p53_AGACAGGAGATGCTTC-1	KO-3	21515	5484	4.91285	KO-3	PDGFB	KO	T3	Tumor
5326-MCP-B-p53_AGACAGGAGGTTATAG-1	KO-3	1198	672	12.8548	KO-3	PDGFB	KO	Monocytes	Myeloid
5326-MCP-B-p53_AGACAGGGTAACTTCG-1	KO-3	4184	1772	2.10325	KO-3	PDGFB	KO	T4	Tumor
5326-MCP-B-p53_AGACAGGGTAGAGACC-1	KO-3	30605	5562	6.67865	KO-3	PDGFB	KO	MG	Myeloid
5326-MCP-B-p53_AGACAGGGTAGTCGTT-1	KO-3	1387	693	1.94665	KO-3	PDGFB	KO	Neutrophils	Myeloid
5326-MCP-B-p53_AGACAGGGTGGCTGAA-1	KO-3	14604	4175	3.7387	KO-3	PDGFB	KO	T0	Tumor
5326-MCP-B-p53_AGACAGGTCAAATGCC-1	KO-3	5390	1768	6.27087	KO-3	PDGFB	KO	Stroma	Stroma
5326-MCP-B-p53_AGACAGGTCGACATAC-1	KO-3	1485	738	0.808081	KO-3	PDGFB	KO	Neutrophils	Myeloid
5326-MCP-B-p53_AGACCATAGACTTGTC-1	KO-3	18047	3816	1.97263	KO-3	PDGFB	KO	MG	Myeloid
5326-MCP-B-p53_AGACCATCAGCGTACC-1	KO-3	24119	4397	4.08392	KO-3	PDGFB	KO	MG	Myeloid
5326-MCP-B-p53_AGACCATGTAGCGCCT-1	KO-3	2671	1031	2.69562	KO-3	PDGFB	KO	MG	Myeloid
5326-MCP-B-p53_AGACCATGTGGCTTGC-1	KO-3	19341	4688	4.63782	KO-3	PDGFB	KO	MG	Myeloid
5326-MCP-B-p53_AGACCCGAGTCGAAGC-1	KO-3	1330	622	0.676692	KO-3	PDGFB	KO	Neutrophils	Myeloid
5326-MCP-B-p53_AGACCCGAGTTGTAGA-1	KO-3	4941	1667	5.44424	KO-3	PDGFB	KO	MDM	Myeloid
5326-MCP-B-p53_AGACCCGCATCGGAGA-1	KO-3	18820	3530	3.26249	KO-3	PDGFB	KO	MG	Myeloid
5326-MCP-B-p53_AGACTCAAGTCACACT-1	KO-3	6467	1818	5.35024	KO-3	PDGFB	KO	MG	Myeloid
5326-MCP-B-p53_AGACTCAAGTGCACTT-1	KO-3	12970	3929	3.83192	KO-3	PDGFB	KO	MG	Myeloid
5326-MCP-B-p53_AGACTCACAATGCAGG-1	KO-3	25492	5176	5.29186	KO-3	PDGFB	KO	MG	Myeloid
5326-MCP-B-p53_AGACTCAGTCACTACA-1	KO-3	23086	4912	3.71654	KO-3	PDGFB	KO	Astrocytes	Stroma
5326-MCP-B-p53_AGACTCATCTGCGGAC-1	KO-3	5270	2094	7.59013	KO-3	PDGFB	KO	T4	Tumor
5326-MCP-B-p53_AGAGAATAGGCGCTCT-1	KO-3	2246	1057	1.20214	KO-3	PDGFB	KO	Monocytes	Myeloid
5326-MCP-B-p53_AGAGAATCAACAGTGG-1	KO-3	13627	3899	0.968665	KO-3	PDGFB	KO	MG	Myeloid
5326-MCP-B-p53_AGAGAATCAGCAGGAT-1	KO-3	2543	1070	0.904444	KO-3	PDGFB	KO	Neutrophils	Myeloid
5326-MCP-B-p53_AGAGAATGTCCAGAAG-1	KO-3	1163	679	1.28977	KO-3	PDGFB	KO	T4	Tumor
5326-MCP-B-p53_AGAGAATGTTGGCCTG-1	KO-3	2148	1191	16.4339	KO-3	PDGFB	KO	T1	Tumor
5326-MCP-B-p53_AGAGAATTCCGTGTGG-1	KO-3	16431	3915	5.8061	KO-3	PDGFB	KO	Astrocytes	Stroma
5326-MCP-B-p53_AGAGAATTCCTTGGAA-1	KO-3	6301	2166	6.3482	KO-3	PDGFB	KO	MG	Myeloid
5326-MCP-B-p53_AGAGAATTCGATCCAA-1	KO-3	3231	1267	3.24977	KO-3	PDGFB	KO	Monocytes	Myeloid
5326-MCP-B-p53_AGAGAGCAGAATCGCG-1	KO-3	2452	944	12.031	KO-3	PDGFB	KO	MG	Myeloid
5326-MCP-B-p53_AGAGAGCAGACAAGCC-1	KO-3	11315	3975	4.17145	KO-3	PDGFB	KO	T0	Tumor
5326-MCP-B-p53_AGAGAGCAGACGGTTG-1	KO-3	1828	880	0.437637	KO-3	PDGFB	KO	Neutrophils	Myeloid
5326-MCP-B-p53_AGAGAGCCACGTCTCT-1	KO-3	7508	2935	1.70485	KO-3	PDGFB	KO	MG	Myeloid
5326-MCP-B-p53_AGAGAGCGTGCCCACA-1	KO-3	1902	891	0.788644	KO-3	PDGFB	KO	Neutrophils	Myeloid
5326-MCP-B-p53_AGAGAGCGTTTCTATC-1	KO-3	1528	771	7.98429	KO-3	PDGFB	KO	MG	Myeloid
5326-MCP-B-p53_AGAGAGCTCAATCGGT-1	KO-3	2094	981	2.05349	KO-3	PDGFB	KO	NKcells	Lymphoid
5326-MCP-B-p53_AGAGAGCTCCTGGCTT-1	KO-3	3743	1235	5.28987	KO-3	PDGFB	KO	MG	Myeloid
5326-MCP-B-p53_AGAGAGCTCGCTGTCT-1	KO-3	12476	4194	5.08977	KO-3	PDGFB	KO	T0	Tumor
5326-MCP-B-p53_AGAGCAGAGGGCAACT-1	KO-3	2246	1056	1.95904	KO-3	PDGFB	KO	T4	Tumor
5326-MCP-B-p53_AGAGCAGCAACAGCTT-1	KO-3	1151	588	3.2146	KO-3	PDGFB	KO	MG	Myeloid
5326-MCP-B-p53_AGAGCAGCAAGATCCT-1	KO-3	4013	1623	0.772489	KO-3	PDGFB	KO	Neutrophils	Myeloid
5326-MCP-B-p53_AGAGCAGCACTGCTTC-1	KO-3	6988	2488	3.46308	KO-3	PDGFB	KO	MG	Myeloid
5326-MCP-B-p53_AGAGCAGCATTGAGGG-1	KO-3	2628	885	0.456621	KO-3	PDGFB	KO	Neutrophils	Myeloid
5326-MCP-B-p53_AGAGCAGTCGATACTG-1	KO-3	1981	895	0.302877	KO-3	PDGFB	KO	Monocytes	Myeloid
5326-MCP-B-p53_AGAGCAGTCTCAGGCG-1	KO-3	4363	1534	22.4387	KO-3	PDGFB	KO	MDM	Myeloid
5326-MCP-B-p53_AGAGCCCAGGCTTAAA-1	KO-3	10017	2317	6.27933	KO-3	PDGFB	KO	MG	Myeloid
5326-MCP-B-p53_AGAGCCCAGGTTCACT-1	KO-3	10583	3877	6.24587	KO-3	PDGFB	KO	T0	Tumor
5326-MCP-B-p53_AGAGCCCCAATCTCGA-1	KO-3	1458	834	2.33196	KO-3	PDGFB	KO	Endothelial	Stroma
5326-MCP-B-p53_AGAGCCCGTTGCGGAA-1	KO-3	24318	4493	3.02656	KO-3	PDGFB	KO	MG	Myeloid
5326-MCP-B-p53_AGAGCCCTCCATGATG-1	KO-3	19343	4969	1.8508	KO-3	PDGFB	KO	MG	Myeloid
5326-MCP-B-p53_AGATAGAAGCGCCTTG-1	KO-3	13590	3631	4.07653	KO-3	PDGFB	KO	MDM	Myeloid
5326-MCP-B-p53_AGATAGAAGTCATGAA-1	KO-3	10816	3481	5.51036	KO-3	PDGFB	KO	T2	Tumor
5326-MCP-B-p53_AGATAGACATGAAGGC-1	KO-3	3726	1195	2.54965	KO-3	PDGFB	KO	MG	Myeloid
5326-MCP-B-p53_AGATAGAGTATCGCGC-1	KO-3	23934	4621	2.64477	KO-3	PDGFB	KO	MDM	Myeloid
5326-MCP-B-p53_AGATAGATCATCCTAT-1	KO-3	11493	3338	2.88001	KO-3	PDGFB	KO	MG	Myeloid
5326-MCP-B-p53_AGATAGATCTCGTTTA-1	KO-3	7128	2999	2.66554	KO-3	PDGFB	KO	T0	Tumor
5326-MCP-B-p53_AGATCCAAGACACACG-1	KO-3	22909	4729	5.68772	KO-3	PDGFB	KO	MG	Myeloid
5326-MCP-B-p53_AGATCCAAGCACTAAA-1	KO-3	4239	1389	4.36424	KO-3	PDGFB	KO	MG	Myeloid
5326-MCP-B-p53_AGATCCACAGTATTCG-1	KO-3	35763	5741	4.03769	KO-3	PDGFB	KO	MG	Myeloid
5326-MCP-B-p53_AGATCCAGTACTGCCG-1	KO-3	16165	4292	3.99629	KO-3	PDGFB	KO	T2	Tumor
5326-MCP-B-p53_AGATCCAGTTCCGCGA-1	KO-3	16822	4772	4.84485	KO-3	PDGFB	KO	T0	Tumor
5326-MCP-B-p53_AGATCCAGTTCTGAGT-1	KO-3	1156	545	0.951557	KO-3	PDGFB	KO	Neutrophils	Myeloid
5326-MCP-B-p53_AGATCCAGTTGCAAGG-1	KO-3	16535	3982	3.29604	KO-3	PDGFB	KO	Endothelial	Stroma
5326-MCP-B-p53_AGATCCATCAAGTCTG-1	KO-3	8730	2598	4.16953	KO-3	PDGFB	KO	MG	Myeloid
5326-MCP-B-p53_AGATCCATCATTGTTC-1	KO-3	19354	5119	5.20823	KO-3	PDGFB	KO	T3	Tumor
5326-MCP-B-p53_AGATCCATCCCATTTA-1	KO-3	3137	1168	1.43449	KO-3	PDGFB	KO	MG	Myeloid
5326-MCP-B-p53_AGATCCATCCTGGGTG-1	KO-3	3878	1314	2.16606	KO-3	PDGFB	KO	NKcells	Lymphoid
5326-MCP-B-p53_AGATCCATCGACGATT-1	KO-3	20278	5417	4.95611	KO-3	PDGFB	KO	T3	Tumor
5326-MCP-B-p53_AGATCCATCTTTGCAT-1	KO-3	25174	5266	5.76388	KO-3	PDGFB	KO	MG	Myeloid
5326-MCP-B-p53_AGATCGTAGCGCCCAT-1	KO-3	13293	3290	3.56579	KO-3	PDGFB	KO	MG	Myeloid
5326-MCP-B-p53_AGATCGTAGCTCTGTA-1	KO-3	6183	2384	3.99482	KO-3	PDGFB	KO	T0	Tumor
5326-MCP-B-p53_AGATCGTCACCTGAAT-1	KO-3	16564	4578	4.3347	KO-3	PDGFB	KO	MDM	Myeloid
5326-MCP-B-p53_AGATCGTCAGACCAAG-1	KO-3	1682	781	0.951249	KO-3	PDGFB	KO	Neutrophils	Myeloid
5326-MCP-B-p53_AGATCGTCAGTCTACA-1	KO-3	11681	2920	3.30451	KO-3	PDGFB	KO	MG	Myeloid
5326-MCP-B-p53_AGATCGTGTACCCACG-1	KO-3	1398	838	0.286123	KO-3	PDGFB	KO	T4	Tumor
5326-MCP-B-p53_AGATCGTGTCACTGAT-1	KO-3	2502	1111	1.83853	KO-3	PDGFB	KO	Neutrophils	Myeloid
5326-MCP-B-p53_AGATCGTGTTTGTTGG-1	KO-3	14101	4149	3.26927	KO-3	PDGFB	KO	T0	Tumor
5326-MCP-B-p53_AGATCGTTCCCGAGTG-1	KO-3	35883	7004	4.71532	KO-3	PDGFB	KO	T3	Tumor
5326-MCP-B-p53_AGATCGTTCGACATAC-1	KO-3	2277	1071	0.263505	KO-3	PDGFB	KO	Neutrophils	Myeloid
5326-MCP-B-p53_AGATCGTTCGCCACTT-1	KO-3	12481	3597	7.68368	KO-3	PDGFB	KO	MG	Myeloid
5326-MCP-B-p53_AGATCGTTCGCTGACG-1	KO-3	17864	4103	7.59628	KO-3	PDGFB	KO	MG	Myeloid
5326-MCP-B-p53_AGATGAAAGCAAACAT-1	KO-3	1159	779	1.29422	KO-3	PDGFB	KO	T1	Tumor
5326-MCP-B-p53_AGATGAACAACAAGTA-1	KO-3	1789	893	0.335383	KO-3	PDGFB	KO	Monocytes	Myeloid
5326-MCP-B-p53_AGATGAAGTCGAGCAA-1	KO-3	11997	3580	4.71785	KO-3	PDGFB	KO	T0	Tumor
5326-MCP-B-p53_AGATGAATCATTTACC-1	KO-3	11737	3459	1.65289	KO-3	PDGFB	KO	MG	Myeloid
5326-MCP-B-p53_AGATGAATCCTCATAT-1	KO-3	10110	2796	4.14441	KO-3	PDGFB	KO	MG	Myeloid
5326-MCP-B-p53_AGATGAATCTCAGAAC-1	KO-3	1895	838	2.16359	KO-3	PDGFB	KO	Neutrophils	Myeloid
5326-MCP-B-p53_AGATGAATCTTGCAAG-1	KO-3	1415	813	10.6714	KO-3	PDGFB	KO	OLG_mat	Stroma
5326-MCP-B-p53_AGATGCTAGCGATGGT-1	KO-3	5161	1894	18.0004	KO-3	PDGFB	KO	MG	Myeloid
5326-MCP-B-p53_AGATGCTAGCTAAATG-1	KO-3	12847	3963	3.68179	KO-3	PDGFB	KO	T0	Tumor
5326-MCP-B-p53_AGATGCTCAAGAGTGC-1	KO-3	2335	1191	1.32762	KO-3	PDGFB	KO	Neutrophils	Myeloid
5326-MCP-B-p53_AGATGCTGTCCAAATC-1	KO-3	10820	2920	4.83364	KO-3	PDGFB	KO	MG	Myeloid
5326-MCP-B-p53_AGATGCTGTGAGACCA-1	KO-3	12352	3999	4.39605	KO-3	PDGFB	KO	T0	Tumor
5326-MCP-B-p53_AGATGCTTCAAGAGGC-1	KO-3	10914	3619	6.19388	KO-3	PDGFB	KO	T2	Tumor
5326-MCP-B-p53_AGATGCTTCCAGTACA-1	KO-3	15136	4173	3.03251	KO-3	PDGFB	KO	T2	Tumor
5326-MCP-B-p53_AGATGCTTCTCGCCTA-1	KO-3	14992	4656	4.87593	KO-3	PDGFB	KO	T0	Tumor
5326-MCP-B-p53_AGCATCAAGATCACCT-1	KO-3	2857	1231	5.77529	KO-3	PDGFB	KO	Bcells	Lymphoid
5326-MCP-B-p53_AGCATCAAGCATCCTA-1	KO-3	8423	2820	2.31509	KO-3	PDGFB	KO	MG	Myeloid
5326-MCP-B-p53_AGCATCAAGGGACACT-1	KO-3	17355	4584	6.52262	KO-3	PDGFB	KO	T5	Tumor
5326-MCP-B-p53_AGCATCAAGTCACTAC-1	KO-3	3453	1375	2.1141	KO-3	PDGFB	KO	Monocytes	Myeloid
5326-MCP-B-p53_AGCATCACACACAGAG-1	KO-3	2377	1022	1.17796	KO-3	PDGFB	KO	MG	Myeloid
5326-MCP-B-p53_AGCATCACACAGACGA-1	KO-3	15589	3029	2.09122	KO-3	PDGFB	KO	MG	Myeloid
5326-MCP-B-p53_AGCATCACAGGTTACT-1	KO-3	2593	1175	0.771307	KO-3	PDGFB	KO	Neutrophils	Myeloid
5326-MCP-B-p53_AGCATCACATGTCAGT-1	KO-3	17628	5029	5.76923	KO-3	PDGFB	KO	T3	Tumor
5326-MCP-B-p53_AGCATCAGTGTGGACA-1	KO-3	14531	3862	4.34932	KO-3	PDGFB	KO	Endothelial	Stroma
5326-MCP-B-p53_AGCCAATAGCACTCCG-1	KO-3	3584	1206	0.641741	KO-3	PDGFB	KO	Neutrophils	Myeloid
5326-MCP-B-p53_AGCCAATAGCTCTTCC-1	KO-3	1813	848	1.32377	KO-3	PDGFB	KO	Neutrophils	Myeloid
5326-MCP-B-p53_AGCCAATGTCTTGGTA-1	KO-3	9033	2818	1.77128	KO-3	PDGFB	KO	Endothelial	Stroma
5326-MCP-B-p53_AGCCAATTCATCACTT-1	KO-3	2678	1634	9.11128	KO-3	PDGFB	KO	T0	Tumor
5326-MCP-B-p53_AGCCAATTCATTGAGC-1	KO-3	5518	1631	2.1747	KO-3	PDGFB	KO	MG	Myeloid
5326-MCP-B-p53_AGCCAATTCGCTGTTC-1	KO-3	15657	4586	1.94801	KO-3	PDGFB	KO	T2	Tumor
5326-MCP-B-p53_AGCCACGAGACGATAT-1	KO-3	4938	1533	5.91333	KO-3	PDGFB	KO	MG	Myeloid
5326-MCP-B-p53_AGCCACGAGGGACCAT-1	KO-3	1825	939	2.35616	KO-3	PDGFB	KO	Astrocytes	Stroma
5326-MCP-B-p53_AGCCACGCACGGTCTG-1	KO-3	13494	4007	1.71187	KO-3	PDGFB	KO	T0	Tumor
5326-MCP-B-p53_AGCCACGGTCCTGAAT-1	KO-3	11445	3071	2.46396	KO-3	PDGFB	KO	MG	Myeloid
5326-MCP-B-p53_AGCCACGGTTCTCTAT-1	KO-3	14749	3982	3.64092	KO-3	PDGFB	KO	T5	Tumor
5326-MCP-B-p53_AGCCACGTCAGTGGGA-1	KO-3	2088	967	0.335249	KO-3	PDGFB	KO	MG	Myeloid
5326-MCP-B-p53_AGCCACGTCGTCGGGT-1	KO-3	6133	1695	19.4032	KO-3	PDGFB	KO	Astrocytes	Stroma
5326-MCP-B-p53_AGCCACGTCTCTAAGG-1	KO-3	1691	990	13.9562	KO-3	PDGFB	KO	Endothelial	Stroma
5326-MCP-B-p53_AGCCAGCAGCATCAGG-1	KO-3	17504	4856	2.83364	KO-3	PDGFB	KO	T0	Tumor
5326-MCP-B-p53_AGCCAGCAGCGATGGT-1	KO-3	10433	3883	3.39308	KO-3	PDGFB	KO	T0	Tumor
5326-MCP-B-p53_AGCCAGCCACTCATAG-1	KO-3	20325	4356	3.21771	KO-3	PDGFB	KO	MG	Myeloid
5326-MCP-B-p53_AGCCAGCCACTTCAGA-1	KO-3	1235	825	1.61943	KO-3	PDGFB	KO	T1	Tumor
5326-MCP-B-p53_AGCCAGCCATTCGGGC-1	KO-3	1787	927	1.56687	KO-3	PDGFB	KO	T4	Tumor
5326-MCP-B-p53_AGCCAGCGTCGGCCTA-1	KO-3	1353	655	7.68662	KO-3	PDGFB	KO	MG	Myeloid
5326-MCP-B-p53_AGCCAGCGTGCATCTA-1	KO-3	23978	5506	5.19643	KO-3	PDGFB	KO	T3	Tumor
5326-MCP-B-p53_AGCCAGCTCCAGCAAT-1	KO-3	3825	1374	1.4902	KO-3	PDGFB	KO	MG	Myeloid
5326-MCP-B-p53_AGCCAGCTCCATGATG-1	KO-3	1017	649	7.07965	KO-3	PDGFB	KO	T1	Tumor
5326-MCP-B-p53_AGCCAGCTCCTCTAAT-1	KO-3	24328	4008	3.74055	KO-3	PDGFB	KO	MG	Myeloid
5326-MCP-B-p53_AGCCAGCTCTTACCAT-1	KO-3	26294	6467	3.17943	KO-3	PDGFB	KO	T0	Tumor
5326-MCP-B-p53_AGCGATTAGAGGGCGA-1	KO-3	3598	1317	6.69817	KO-3	PDGFB	KO	Neutrophils	Myeloid
5326-MCP-B-p53_AGCGATTAGGAGTCTG-1	KO-3	15109	4179	3.86525	KO-3	PDGFB	KO	T2	Tumor
5326-MCP-B-p53_AGCGATTAGGCAGCTA-1	KO-3	13655	3690	4.11571	KO-3	PDGFB	KO	MG	Myeloid
5326-MCP-B-p53_AGCGATTCAAATGATG-1	KO-3	14630	4323	5.29733	KO-3	PDGFB	KO	T0	Tumor
5326-MCP-B-p53_AGCGATTCAGCACCCA-1	KO-3	1236	536	10.7605	KO-3	PDGFB	KO	Astrocytes	Stroma
5326-MCP-B-p53_AGCGATTTCACTGATG-1	KO-3	2560	1186	0.78125	KO-3	PDGFB	KO	Neutrophils	Myeloid
5326-MCP-B-p53_AGCGATTTCAGACATC-1	KO-3	1380	777	0.724638	KO-3	PDGFB	KO	T4	Tumor
5326-MCP-B-p53_AGCGCCAAGACATGCG-1	KO-3	2004	1055	2.69461	KO-3	PDGFB	KO	T4	Tumor
5326-MCP-B-p53_AGCGCCAAGCACGATG-1	KO-3	1668	992	13.4293	KO-3	PDGFB	KO	T1	Tumor
5326-MCP-B-p53_AGCGCCAAGGGAGGCA-1	KO-3	8011	2693	1.07352	KO-3	PDGFB	KO	MG	Myeloid
5326-MCP-B-p53_AGCGCCACACGCGTGT-1	KO-3	8088	2239	3.57319	KO-3	PDGFB	KO	MG	Myeloid
5326-MCP-B-p53_AGCGCCAGTGGCACTC-1	KO-3	2210	835	0.723982	KO-3	PDGFB	KO	Neutrophils	Myeloid
5326-MCP-B-p53_AGCGCCAGTGTACAGG-1	KO-3	10341	3621	4.04216	KO-3	PDGFB	KO	T0	Tumor
5326-MCP-B-p53_AGCGCCAGTTTACCTT-1	KO-3	6226	2246	2.52168	KO-3	PDGFB	KO	T4	Tumor
5326-MCP-B-p53_AGCGCCATCAGCGCAC-1	KO-3	1034	624	0.290135	KO-3	PDGFB	KO	Astrocytes	Stroma
5326-MCP-B-p53_AGCGCCATCATCCTAT-1	KO-3	9561	2925	2.41607	KO-3	PDGFB	KO	Endothelial	Stroma
5326-MCP-B-p53_AGCGCCATCCCAGTGG-1	KO-3	13205	3329	5.96744	KO-3	PDGFB	KO	OLG_mat	Stroma
5326-MCP-B-p53_AGCGCCATCCGGGACT-1	KO-3	12972	3369	4.71785	KO-3	PDGFB	KO	MDM	Myeloid
5326-MCP-B-p53_AGCGCCATCTTCGTAT-1	KO-3	17255	4479	3.87134	KO-3	PDGFB	KO	T0	Tumor
5326-MCP-B-p53_AGCGCTGCATGAATAG-1	KO-3	16321	4866	3.67625	KO-3	PDGFB	KO	T0	Tumor
5326-MCP-B-p53_AGCGCTGGTACAAACA-1	KO-3	1746	1013	7.33104	KO-3	PDGFB	KO	T1	Tumor
5326-MCP-B-p53_AGCGCTGTCCCTTGTG-1	KO-3	1277	896	2.11433	KO-3	PDGFB	KO	T1	Tumor
5326-MCP-B-p53_AGCGTATAGAAGTCTA-1	KO-3	9323	2267	0.654296	KO-3	PDGFB	KO	MG	Myeloid
5326-MCP-B-p53_AGCGTATAGCCACAAG-1	KO-3	2168	959	3.55166	KO-3	PDGFB	KO	Bcells	Lymphoid
5326-MCP-B-p53_AGCGTATAGTCGCGAA-1	KO-3	1612	836	1.11663	KO-3	PDGFB	KO	T4	Tumor
5326-MCP-B-p53_AGCGTATCAATGGGTG-1	KO-3	15998	4842	2.21903	KO-3	PDGFB	KO	T3	Tumor
5326-MCP-B-p53_AGCGTATGTCCAGCAC-1	KO-3	2051	890	0.43881	KO-3	PDGFB	KO	Neutrophils	Myeloid
5326-MCP-B-p53_AGCGTATGTGACCGTC-1	KO-3	1258	670	2.06677	KO-3	PDGFB	KO	Endothelial	Stroma
5326-MCP-B-p53_AGCGTATTCGACACCG-1	KO-3	1037	636	3.47155	KO-3	PDGFB	KO	Monocytes	Myeloid
5326-MCP-B-p53_AGCGTATTCGATTCCC-1	KO-3	6059	1743	3.33388	KO-3	PDGFB	KO	MG	Myeloid
5326-MCP-B-p53_AGCGTATTCTTTGCGC-1	KO-3	2596	1069	4.69954	KO-3	PDGFB	KO	alpha-beta Tcells	Lymphoid
5326-MCP-B-p53_AGCGTCGAGTTCCTGA-1	KO-3	1491	818	7.44467	KO-3	PDGFB	KO	Astrocytes	Stroma
5326-MCP-B-p53_AGCGTCGCATTGACAC-1	KO-3	7298	3025	5.45355	KO-3	PDGFB	KO	T0	Tumor
5326-MCP-B-p53_AGCGTCGGTAACGGTG-1	KO-3	2231	1165	5.15464	KO-3	PDGFB	KO	MG	Myeloid
5326-MCP-B-p53_AGCGTCGGTTAACCTG-1	KO-3	5377	2179	5.30035	KO-3	PDGFB	KO	MG	Myeloid
5326-MCP-B-p53_AGCTACAAGATGAACT-1	KO-3	7368	2661	4.07166	KO-3	PDGFB	KO	MG	Myeloid
5326-MCP-B-p53_AGCTACAAGTGAGCCA-1	KO-3	17076	4846	4.54439	KO-3	PDGFB	KO	T0	Tumor
5326-MCP-B-p53_AGCTACACAACAGTGG-1	KO-3	1671	1033	0.299222	KO-3	PDGFB	KO	Astrocytes	Stroma
5326-MCP-B-p53_AGCTACACACAGTCAT-1	KO-3	9841	3091	2.47942	KO-3	PDGFB	KO	T0	Tumor
5326-MCP-B-p53_AGCTACACACTGGATT-1	KO-3	6412	1684	7.22084	KO-3	PDGFB	KO	Astrocytes	Stroma
5326-MCP-B-p53_AGCTACAGTCCAGTTA-1	KO-3	12104	4106	4.66788	KO-3	PDGFB	KO	OLG_imm	Stroma
5326-MCP-B-p53_AGCTCAAAGAATCGTA-1	KO-3	10230	3763	3.82209	KO-3	PDGFB	KO	T0	Tumor
5326-MCP-B-p53_AGCTCAATCAGCTGTA-1	KO-3	3610	1530	11.4681	KO-3	PDGFB	KO	OLG_mat	Stroma
5326-MCP-B-p53_AGCTCAATCAGGTGTT-1	KO-3	13862	4319	5.77839	KO-3	PDGFB	KO	T0	Tumor
5326-MCP-B-p53_AGCTCAATCTTTGCGC-1	KO-3	1843	850	2.17037	KO-3	PDGFB	KO	Endothelial	Stroma
5326-MCP-B-p53_AGCTTCCAGGCCACTC-1	KO-3	15547	4170	5.88538	KO-3	PDGFB	KO	MG	Myeloid
5326-MCP-B-p53_AGCTTCCAGGGAGGAC-1	KO-3	2696	1063	0.482196	KO-3	PDGFB	KO	Neutrophils	Myeloid
5326-MCP-B-p53_AGCTTCCCATGCCGGT-1	KO-3	5368	2153	1.30402	KO-3	PDGFB	KO	T0	Tumor
5326-MCP-B-p53_AGCTTCCGTCTGTGCG-1	KO-3	4442	1503	2.27375	KO-3	PDGFB	KO	MG	Myeloid
5326-MCP-B-p53_AGCTTCCTCGAGTCTA-1	KO-3	14108	4042	3.76382	KO-3	PDGFB	KO	T2	Tumor
5326-MCP-B-p53_AGGAAATAGAAGGTAG-1	KO-3	9338	3567	1.89548	KO-3	PDGFB	KO	T0	Tumor
5326-MCP-B-p53_AGGAAATAGAGCAGAA-1	KO-3	6095	2579	3.18294	KO-3	PDGFB	KO	T5	Tumor
5326-MCP-B-p53_AGGAAATAGTAGCTCT-1	KO-3	6049	1983	2.56241	KO-3	PDGFB	KO	MG	Myeloid
5326-MCP-B-p53_AGGAAATCACAATGAA-1	KO-3	1441	779	0.624566	KO-3	PDGFB	KO	Endothelial	Stroma
5326-MCP-B-p53_AGGAAATGTCACCGAC-1	KO-3	7395	2020	3.17782	KO-3	PDGFB	KO	alpha-beta Tcells	Lymphoid
5326-MCP-B-p53_AGGAAATGTCCTGGTG-1	KO-3	15026	3923	6.10276	KO-3	PDGFB	KO	MG	Myeloid
5326-MCP-B-p53_AGGAAATGTGGGACAT-1	KO-3	19891	5432	5.34413	KO-3	PDGFB	KO	T3	Tumor
5326-MCP-B-p53_AGGAAATTCCAAGCAT-1	KO-3	5201	1329	5.90271	KO-3	PDGFB	KO	MG	Myeloid
5326-MCP-B-p53_AGGAATAAGTGATAAC-1	KO-3	174449	9662	4.12212	KO-3	PDGFB	KO	Endothelial	Stroma
5326-MCP-B-p53_AGGAATACACAAAGCG-1	KO-3	17040	4937	5.58099	KO-3	PDGFB	KO	T3	Tumor
5326-MCP-B-p53_AGGAATACACTGAGTT-1	KO-3	2229	1001	0.583221	KO-3	PDGFB	KO	Neutrophils	Myeloid
5326-MCP-B-p53_AGGAATACATCGATCA-1	KO-3	1804	827	1.8847	KO-3	PDGFB	KO	MG	Myeloid
5326-MCP-B-p53_AGGAATAGTCAACATC-1	KO-3	21059	3978	5.43711	KO-3	PDGFB	KO	MG	Myeloid
5326-MCP-B-p53_AGGACGAAGAACGTGC-1	KO-3	14543	4217	4.89583	KO-3	PDGFB	KO	T2	Tumor
5326-MCP-B-p53_AGGACGAAGCATCCTA-1	KO-3	1061	600	2.63902	KO-3	PDGFB	KO	Endothelial	Stroma
5326-MCP-B-p53_AGGACGAAGGTTTGAA-1	KO-3	13716	4108	4.2578	KO-3	PDGFB	KO	T0	Tumor
5326-MCP-B-p53_AGGACGACAAGCCCAC-1	KO-3	19126	4258	8.13029	KO-3	PDGFB	KO	MG	Myeloid
5326-MCP-B-p53_AGGACGACACCAAATC-1	KO-3	4699	1854	2.40477	KO-3	PDGFB	KO	T4	Tumor
5326-MCP-B-p53_AGGACGACAGAGATTA-1	KO-3	3378	1200	0.917703	KO-3	PDGFB	KO	Neutrophils	Myeloid
5326-MCP-B-p53_AGGACGAGTCCAGCAC-1	KO-3	2245	1005	0.712695	KO-3	PDGFB	KO	Neutrophils	Myeloid
5326-MCP-B-p53_AGGACGATCTTGAGCA-1	KO-3	5220	2228	0.536398	KO-3	PDGFB	KO	T3	Tumor
5326-MCP-B-p53_AGGACTTAGATGCAGC-1	KO-3	1017	564	1.67158	KO-3	PDGFB	KO	Monocytes	Myeloid
5326-MCP-B-p53_AGGACTTAGGTAGCAC-1	KO-3	13240	4094	5.81571	KO-3	PDGFB	KO	T0	Tumor
5326-MCP-B-p53_AGGACTTAGGTCCTGC-1	KO-3	10921	2994	4.44099	KO-3	PDGFB	KO	MG	Myeloid
5326-MCP-B-p53_AGGACTTAGTTGCTCA-1	KO-3	3647	1206	3.0436	KO-3	PDGFB	KO	Stroma	Stroma
5326-MCP-B-p53_AGGACTTCAACCGCTG-1	KO-3	17147	4937	3.73243	KO-3	PDGFB	KO	T0	Tumor
5326-MCP-B-p53_AGGACTTGTACGGCAA-1	KO-3	3841	1705	24.8373	KO-3	PDGFB	KO	T0	Tumor
5326-MCP-B-p53_AGGACTTGTCACTTCC-1	KO-3	11384	2833	2.86367	KO-3	PDGFB	KO	DC1	Myeloid
5326-MCP-B-p53_AGGACTTGTGGCAGAT-1	KO-3	2509	1478	1.67397	KO-3	PDGFB	KO	T1	Tumor
5326-MCP-B-p53_AGGACTTGTTCACCGG-1	KO-3	2849	1153	1.9305	KO-3	PDGFB	KO	Monocytes	Myeloid
5326-MCP-B-p53_AGGACTTTCACAACCA-1	KO-3	2401	1134	2.74885	KO-3	PDGFB	KO	T4	Tumor
5326-MCP-B-p53_AGGACTTTCACTGTTT-1	KO-3	3299	1348	4.54683	KO-3	PDGFB	KO	NKcells	Lymphoid
5326-MCP-B-p53_AGGACTTTCCGTAGTA-1	KO-3	15303	3895	3.50912	KO-3	PDGFB	KO	MDM	Myeloid
5326-MCP-B-p53_AGGAGGTAGCAGGGAG-1	KO-3	13344	3803	3.83693	KO-3	PDGFB	KO	T2	Tumor
5326-MCP-B-p53_AGGAGGTAGTATGAGT-1	KO-3	3272	1740	9.84108	KO-3	PDGFB	KO	T0	Tumor
5326-MCP-B-p53_AGGAGGTCACATTGTG-1	KO-3	3730	1335	4.42359	KO-3	PDGFB	KO	MG	Myeloid
5326-MCP-B-p53_AGGAGGTGTAAGACCG-1	KO-3	13257	3785	2.38365	KO-3	PDGFB	KO	T0	Tumor
5326-MCP-B-p53_AGGAGGTGTTCGTTCC-1	KO-3	17880	4765	3.88143	KO-3	PDGFB	KO	T2	Tumor
5326-MCP-B-p53_AGGAGGTTCAACCTTT-1	KO-3	12656	3288	3.57933	KO-3	PDGFB	KO	MG	Myeloid
5326-MCP-B-p53_AGGAGGTTCACACCCT-1	KO-3	44505	6097	6.84642	KO-3	PDGFB	KO	MDM	Myeloid
5326-MCP-B-p53_AGGATAAAGAAGTGTT-1	KO-3	3743	996	16.4307	KO-3	PDGFB	KO	Astrocytes	Stroma
5326-MCP-B-p53_AGGATAAAGCAGTAAT-1	KO-3	1126	605	2.39787	KO-3	PDGFB	KO	MDM	Myeloid
5326-MCP-B-p53_AGGATAAAGCTCGCAC-1	KO-3	4170	2214	1.65468	KO-3	PDGFB	KO	T0	Tumor
5326-MCP-B-p53_AGGATAAAGTATGGCG-1	KO-3	15177	3688	3.38011	KO-3	PDGFB	KO	MG	Myeloid
5326-MCP-B-p53_AGGATAACAGTTGGTT-1	KO-3	5035	1792	2.66137	KO-3	PDGFB	KO	MG	Myeloid
5326-MCP-B-p53_AGGATAAGTATAGGGC-1	KO-3	12828	3322	4.92672	KO-3	PDGFB	KO	MG	Myeloid
5326-MCP-B-p53_AGGATAAGTTTACCAG-1	KO-3	2062	841	0.630456	KO-3	PDGFB	KO	Monocytes	Myeloid
5326-MCP-B-p53_AGGATAATCACTACTT-1	KO-3	2223	1166	0.719748	KO-3	PDGFB	KO	Neutrophils	Myeloid
5326-MCP-B-p53_AGGATAATCGCCAATA-1	KO-3	1060	494	3.20755	KO-3	PDGFB	KO	MG	Myeloid
5326-MCP-B-p53_AGGATCTAGAAGCGAA-1	KO-3	6890	2339	5.50073	KO-3	PDGFB	KO	Endothelial	Stroma
5326-MCP-B-p53_AGGATCTAGACTCATC-1	KO-3	16350	5052	4.08563	KO-3	PDGFB	KO	T2	Tumor
5326-MCP-B-p53_AGGATCTAGATTCGAA-1	KO-3	16275	3712	5.46851	KO-3	PDGFB	KO	MG	Myeloid
5326-MCP-B-p53_AGGATCTAGCACTAAA-1	KO-3	1590	595	0.81761	KO-3	PDGFB	KO	Neutrophils	Myeloid
5326-MCP-B-p53_AGGATCTAGCCATATC-1	KO-3	26955	6063	3.76183	KO-3	PDGFB	KO	T3	Tumor
5326-MCP-B-p53_AGGATCTAGGTTACAA-1	KO-3	2191	831	0.502054	KO-3	PDGFB	KO	Neutrophils	Myeloid
5326-MCP-B-p53_AGGATCTCATGCCGAC-1	KO-3	8805	3100	5.83759	KO-3	PDGFB	KO	T0	Tumor
5326-MCP-B-p53_AGGATCTGTAATTAGG-1	KO-3	1559	886	0.641437	KO-3	PDGFB	KO	Astrocytes	Stroma
5326-MCP-B-p53_AGGATCTGTAGCGCCT-1	KO-3	17034	4680	4.42057	KO-3	PDGFB	KO	T5	Tumor
5326-MCP-B-p53_AGGATCTGTCAAGTTC-1	KO-3	16102	3532	3.24804	KO-3	PDGFB	KO	MG	Myeloid
5326-MCP-B-p53_AGGATCTGTTTCGTTT-1	KO-3	3523	1294	2.6398	KO-3	PDGFB	KO	MDM	Myeloid
5326-MCP-B-p53_AGGATCTTCAAGGCTT-1	KO-3	17587	4941	5.69739	KO-3	PDGFB	KO	T0	Tumor
5326-MCP-B-p53_AGGCATTAGATAGTCA-1	KO-3	18743	3942	3.53199	KO-3	PDGFB	KO	MG	Myeloid
5326-MCP-B-p53_AGGCATTAGCAAGCCA-1	KO-3	1125	651	0.355556	KO-3	PDGFB	KO	T4	Tumor
5326-MCP-B-p53_AGGCATTAGCTAAGTA-1	KO-3	1874	888	0.266809	KO-3	PDGFB	KO	Neutrophils	Myeloid
5326-MCP-B-p53_AGGCATTGTAGACGTG-1	KO-3	7062	1904	3.54007	KO-3	PDGFB	KO	NKcells	Lymphoid
5326-MCP-B-p53_AGGCATTGTCCTACAA-1	KO-3	28813	5409	5.38993	KO-3	PDGFB	KO	MDM	Myeloid
5326-MCP-B-p53_AGGCATTGTTCTTAGG-1	KO-3	1121	517	0.624442	KO-3	PDGFB	KO	Neutrophils	Myeloid
5326-MCP-B-p53_AGGCATTGTTGGCCGT-1	KO-3	10133	2677	1.11517	KO-3	PDGFB	KO	MG	Myeloid
5326-MCP-B-p53_AGGCATTTCCAACCGG-1	KO-3	11604	3164	8.82454	KO-3	PDGFB	KO	OLG_mat	Stroma
5326-MCP-B-p53_AGGCATTTCTGCAGCG-1	KO-3	10483	3419	3.88248	KO-3	PDGFB	KO	T0	Tumor
5326-MCP-B-p53_AGGCATTTCTGCTAGA-1	KO-3	3316	1280	2.26176	KO-3	PDGFB	KO	Stroma	Stroma
5326-MCP-B-p53_AGGCCACCAAGAAATC-1	KO-3	1099	646	1.00091	KO-3	PDGFB	KO	Neutrophils	Myeloid
5326-MCP-B-p53_AGGCCACCAGAAATTG-1	KO-3	1660	784	5.12048	KO-3	PDGFB	KO	Endothelial	Stroma
5326-MCP-B-p53_AGGCCACCATCACAGT-1	KO-3	12424	3418	3.05055	KO-3	PDGFB	KO	T0	Tumor
5326-MCP-B-p53_AGGCCACCATTATGCG-1	KO-3	3073	1351	1.00879	KO-3	PDGFB	KO	T4	Tumor
5326-MCP-B-p53_AGGCCACGTAAGTAGT-1	KO-3	2130	1039	0.985915	KO-3	PDGFB	KO	Neutrophils	Myeloid
5326-MCP-B-p53_AGGCCACGTGCTGTCG-1	KO-3	1987	913	1.15752	KO-3	PDGFB	KO	Neutrophils	Myeloid
5326-MCP-B-p53_AGGCCACTCGCAAGAG-1	KO-3	20529	5087	3.72644	KO-3	PDGFB	KO	T5	Tumor
5326-MCP-B-p53_AGGCCACTCTCGAACA-1	KO-3	16062	4826	4.6445	KO-3	PDGFB	KO	T5	Tumor
5326-MCP-B-p53_AGGCTGCCAACTCCAA-1	KO-3	2119	1034	6.13497	KO-3	PDGFB	KO	MG	Myeloid
5326-MCP-B-p53_AGGCTGCCACCGGTCA-1	KO-3	35548	6346	3.78362	KO-3	PDGFB	KO	MG	Myeloid
5326-MCP-B-p53_AGGCTGCGTACCATAC-1	KO-3	4471	1711	0.805189	KO-3	PDGFB	KO	MDM	Myeloid
5326-MCP-B-p53_AGGCTGCGTAGGCTGA-1	KO-3	2631	1027	4.29494	KO-3	PDGFB	KO	MG	Myeloid
5326-MCP-B-p53_AGGCTGCGTATCAAGA-1	KO-3	7486	2955	5.23644	KO-3	PDGFB	KO	T0	Tumor
5326-MCP-B-p53_AGGCTGCGTTATGTGC-1	KO-3	11380	3524	4.2355	KO-3	PDGFB	KO	T3	Tumor
5326-MCP-B-p53_AGGCTGCTCGAAGTGG-1	KO-3	28618	4665	2.17346	KO-3	PDGFB	KO	MG	Myeloid
5326-MCP-B-p53_AGGCTGCTCGCAATTG-1	KO-3	13263	4183	5.2326	KO-3	PDGFB	KO	T0	Tumor
5326-MCP-B-p53_AGGGAGTAGCACGGAT-1	KO-3	7648	3217	3.2296	KO-3	PDGFB	KO	T0	Tumor
5326-MCP-B-p53_AGGGAGTAGTCGTTAC-1	KO-3	10132	3302	4.51046	KO-3	PDGFB	KO	T2	Tumor
5326-MCP-B-p53_AGGGAGTAGTGTTGTC-1	KO-3	2136	971	2.10674	KO-3	PDGFB	KO	MG	Myeloid
5326-MCP-B-p53_AGGGAGTCACCCTATC-1	KO-3	14548	4478	4.84603	KO-3	PDGFB	KO	T0	Tumor
5326-MCP-B-p53_AGGGAGTCAGAACTAA-1	KO-3	2165	1090	0.646651	KO-3	PDGFB	KO	Neutrophils	Myeloid
5326-MCP-B-p53_AGGGAGTCAGAATCGG-1	KO-3	13775	3985	2.64247	KO-3	PDGFB	KO	T0	Tumor
5326-MCP-B-p53_AGGGAGTCATACAGCT-1	KO-3	11438	3341	3.24357	KO-3	PDGFB	KO	MG	Myeloid
5326-MCP-B-p53_AGGGAGTGTAGACGGT-1	KO-3	1669	863	0.179748	KO-3	PDGFB	KO	Neutrophils	Myeloid
5326-MCP-B-p53_AGGGAGTTCGAAATCC-1	KO-3	1453	692	16.2423	KO-3	PDGFB	KO	OLG_mat	Stroma
5326-MCP-B-p53_AGGGAGTTCGTAACAC-1	KO-3	3414	1203	2.48975	KO-3	PDGFB	KO	MG	Myeloid
5326-MCP-B-p53_AGGGAGTTCTGCGGCA-1	KO-3	1130	662	3.00885	KO-3	PDGFB	KO	T4	Tumor
5326-MCP-B-p53_AGGGCCTAGCCGCTTG-1	KO-3	19905	4677	4.38583	KO-3	PDGFB	KO	T0	Tumor
5326-MCP-B-p53_AGGGCCTGTACAAGTA-1	KO-3	1001	587	0.799201	KO-3	PDGFB	KO	T4	Tumor
5326-MCP-B-p53_AGGGCCTGTGCTGATT-1	KO-3	1488	793	5.98118	KO-3	PDGFB	KO	MG	Myeloid
5326-MCP-B-p53_AGGGCCTTCACTCACC-1	KO-3	6137	2267	1.33616	KO-3	PDGFB	KO	MG	Myeloid
5326-MCP-B-p53_AGGGCCTTCTTGATTC-1	KO-3	50293	6977	3.47563	KO-3	PDGFB	KO	Endothelial	Stroma
5326-MCP-B-p53_AGGGCCTTCTTGCAGA-1	KO-3	3655	1744	2.81806	KO-3	PDGFB	KO	T1	Tumor
5326-MCP-B-p53_AGGGCTCAGAGGACTC-1	KO-3	30009	5227	5.27508	KO-3	PDGFB	KO	MG	Myeloid
5326-MCP-B-p53_AGGGCTCAGATTGACA-1	KO-3	14524	3624	4.5924	KO-3	PDGFB	KO	MG	Myeloid
5326-MCP-B-p53_AGGGCTCAGCTCGGCT-1	KO-3	3449	1408	16.8455	KO-3	PDGFB	KO	MG	Myeloid
5326-MCP-B-p53_AGGGCTCCAGCCATTA-1	KO-3	21329	4446	3.83984	KO-3	PDGFB	KO	MG	Myeloid
5326-MCP-B-p53_AGGGCTCCATCCTGTC-1	KO-3	2468	999	0.60778	KO-3	PDGFB	KO	Neutrophils	Myeloid
5326-MCP-B-p53_AGGGCTCTCACGACTA-1	KO-3	29843	6316	5.17039	KO-3	PDGFB	KO	Astrocytes	Stroma
5326-MCP-B-p53_AGGGCTCTCTAACGCA-1	KO-3	6303	2407	3.93463	KO-3	PDGFB	KO	T0	Tumor
5326-MCP-B-p53_AGGGTCCAGACATAGT-1	KO-3	1670	871	0.598802	KO-3	PDGFB	KO	Neutrophils	Myeloid
5326-MCP-B-p53_AGGGTCCAGAGCAGAA-1	KO-3	2840	1219	3.16901	KO-3	PDGFB	KO	MDM	Myeloid
5326-MCP-B-p53_AGGGTCCAGCACTTTG-1	KO-3	9357	2716	5.66421	KO-3	PDGFB	KO	OLG_mat	Stroma
5326-MCP-B-p53_AGGGTCCCAAAGAACT-1	KO-3	5469	1815	3.07186	KO-3	PDGFB	KO	alpha-beta Tcells	Lymphoid
5326-MCP-B-p53_AGGGTCCCATTCTTCA-1	KO-3	31751	5800	3.39202	KO-3	PDGFB	KO	Stroma	Stroma
5326-MCP-B-p53_AGGGTCCGTGTCATGT-1	KO-3	1923	889	0.26001	KO-3	PDGFB	KO	Monocytes	Myeloid
5326-MCP-B-p53_AGGGTCCTCATGCGGC-1	KO-3	12629	3075	0.372159	KO-3	PDGFB	KO	MG	Myeloid
5326-MCP-B-p53_AGGGTCCTCTGAATCG-1	KO-3	14404	4571	6.48431	KO-3	PDGFB	KO	T2	Tumor
5326-MCP-B-p53_AGGGTGACAAGTGGGT-1	KO-3	10600	3488	4.86792	KO-3	PDGFB	KO	T0	Tumor
5326-MCP-B-p53_AGGGTGACAGGCGATA-1	KO-3	1883	786	1.5932	KO-3	PDGFB	KO	Neutrophils	Myeloid
5326-MCP-B-p53_AGGGTGACATGTGGCC-1	KO-3	3414	1347	5.82894	KO-3	PDGFB	KO	Astrocytes	Stroma
5326-MCP-B-p53_AGGGTGAGTGAGCAGT-1	KO-3	4035	1575	5.94796	KO-3	PDGFB	KO	pDC	Myeloid
5326-MCP-B-p53_AGGGTGAGTGCAATAA-1	KO-3	14390	4443	8.17929	KO-3	PDGFB	KO	T3	Tumor
5326-MCP-B-p53_AGGGTTTAGACTCATC-1	KO-3	1606	1027	0.249066	KO-3	PDGFB	KO	T1	Tumor
5326-MCP-B-p53_AGGGTTTAGGGCCTCT-1	KO-3	1655	826	0.845921	KO-3	PDGFB	KO	Monocytes	Myeloid
5326-MCP-B-p53_AGGGTTTCATCGGATT-1	KO-3	7923	2518	2.15827	KO-3	PDGFB	KO	DC2	Myeloid
5326-MCP-B-p53_AGGGTTTGTAGACGTG-1	KO-3	16888	3938	6.25888	KO-3	PDGFB	KO	MG	Myeloid
5326-MCP-B-p53_AGGGTTTGTTGCAACT-1	KO-3	16520	3354	3.41404	KO-3	PDGFB	KO	MG	Myeloid
5326-MCP-B-p53_AGGGTTTGTTTCCCAC-1	KO-3	9332	2501	4.66138	KO-3	PDGFB	KO	MG	Myeloid
5326-MCP-B-p53_AGGGTTTTCTGGTCAA-1	KO-3	4981	1105	1.26481	KO-3	PDGFB	KO	MG	Myeloid
5326-MCP-B-p53_AGGTAGGAGGTTCCAT-1	KO-3	2398	1025	0.87573	KO-3	PDGFB	KO	Mast	Mast
5326-MCP-B-p53_AGGTAGGCATATAGCC-1	KO-3	2954	1372	1.04942	KO-3	PDGFB	KO	Neutrophils	Myeloid
5326-MCP-B-p53_AGGTAGGGTCATGGCC-1	KO-3	3611	1195	4.43091	KO-3	PDGFB	KO	MG	Myeloid
5326-MCP-B-p53_AGGTAGGGTCGTAATC-1	KO-3	4002	1972	0.549725	KO-3	PDGFB	KO	MG	Myeloid
5326-MCP-B-p53_AGGTAGGGTCTCACGG-1	KO-3	16407	3816	3.91906	KO-3	PDGFB	KO	MG	Myeloid
5326-MCP-B-p53_AGGTAGGGTGCCCTTT-1	KO-3	2147	892	0.326036	KO-3	PDGFB	KO	Monocytes	Myeloid
5326-MCP-B-p53_AGGTCATAGAGCATCG-1	KO-3	14580	3527	5.62414	KO-3	PDGFB	KO	MG	Myeloid
5326-MCP-B-p53_AGGTCATAGTAGGATT-1	KO-3	13099	4217	3.0842	KO-3	PDGFB	KO	T0	Tumor
5326-MCP-B-p53_AGGTCATCATCCTATT-1	KO-3	2092	1340	1.57744	KO-3	PDGFB	KO	T1	Tumor
5326-MCP-B-p53_AGGTCATTCCAACTGA-1	KO-3	19016	5452	4.45414	KO-3	PDGFB	KO	T0	Tumor
5326-MCP-B-p53_AGGTCATTCCTTATCA-1	KO-3	3490	1684	2.32092	KO-3	PDGFB	KO	MDM	Myeloid
5326-MCP-B-p53_AGGTCATTCGGATTAC-1	KO-3	28096	5555	4.58428	KO-3	PDGFB	KO	MG	Myeloid
5326-MCP-B-p53_AGGTCTAAGTAAGGGA-1	KO-3	13042	4374	5.56663	KO-3	PDGFB	KO	T0	Tumor
5326-MCP-B-p53_AGGTCTAGTACAGTCT-1	KO-3	33846	6696	4.39638	KO-3	PDGFB	KO	T3	Tumor
5326-MCP-B-p53_AGGTCTAGTATTGAGA-1	KO-3	3789	1312	3.06149	KO-3	PDGFB	KO	alpha-beta Tcells	Lymphoid
5326-MCP-B-p53_AGGTCTAGTCATCGCG-1	KO-3	1449	746	14.9068	KO-3	PDGFB	KO	OLG_mat	Stroma
5326-MCP-B-p53_AGGTCTAGTCCCGTGA-1	KO-3	4615	1514	5.80715	KO-3	PDGFB	KO	MG	Myeloid
5326-MCP-B-p53_AGGTCTAGTGTTCCTC-1	KO-3	2100	709	1.14286	KO-3	PDGFB	KO	Neutrophils	Myeloid
5326-MCP-B-p53_AGGTCTAGTTTCTTAC-1	KO-3	9070	3373	3.84785	KO-3	PDGFB	KO	T0	Tumor
5326-MCP-B-p53_AGGTCTATCCTCGATC-1	KO-3	7299	2242	3.30182	KO-3	PDGFB	KO	OLG_mat	Stroma
5326-MCP-B-p53_AGGTCTATCGACGATT-1	KO-3	2857	1287	0.59503	KO-3	PDGFB	KO	Neutrophils	Myeloid
5326-MCP-B-p53_AGGTCTATCTCGAGTA-1	KO-3	1964	688	1.37475	KO-3	PDGFB	KO	Neutrophils	Myeloid
5326-MCP-B-p53_AGGTGTTAGACATATG-1	KO-3	1158	546	1.46805	KO-3	PDGFB	KO	Astrocytes	Stroma
5326-MCP-B-p53_AGGTGTTGTTAGTTCG-1	KO-3	7445	1934	6.39355	KO-3	PDGFB	KO	MG	Myeloid
5326-MCP-B-p53_AGGTGTTGTTCAATCG-1	KO-3	1358	854	4.93373	KO-3	PDGFB	KO	T4	Tumor
5326-MCP-B-p53_AGGTGTTGTTGGGTAG-1	KO-3	2158	927	0.370714	KO-3	PDGFB	KO	Neutrophils	Myeloid
5326-MCP-B-p53_AGGTGTTTCATGCCGG-1	KO-3	14291	3222	4.52732	KO-3	PDGFB	KO	MDM	Myeloid
5326-MCP-B-p53_AGGTGTTTCGATAACC-1	KO-3	1072	552	0.373134	KO-3	PDGFB	KO	Monocytes	Myeloid
5326-MCP-B-p53_AGGTGTTTCGCTACAA-1	KO-3	29452	6281	5.20508	KO-3	PDGFB	KO	T2	Tumor
5326-MCP-B-p53_AGGTGTTTCGTCTCAC-1	KO-3	1439	921	0.903405	KO-3	PDGFB	KO	T1	Tumor
5326-MCP-B-p53_AGGTTACAGAATCGCG-1	KO-3	11422	3307	3.55454	KO-3	PDGFB	KO	MG	Myeloid
5326-MCP-B-p53_AGGTTACAGTTATGGA-1	KO-3	12454	3726	4.71335	KO-3	PDGFB	KO	T2	Tumor
5326-MCP-B-p53_AGGTTACCACTGAATC-1	KO-3	8469	2326	4.05006	KO-3	PDGFB	KO	alpha-beta Tcells	Lymphoid
5326-MCP-B-p53_AGGTTACCAGCCTACG-1	KO-3	3561	1446	0.70205	KO-3	PDGFB	KO	Neutrophils	Myeloid
5326-MCP-B-p53_AGGTTACCATTCTCCG-1	KO-3	2342	1261	0.469684	KO-3	PDGFB	KO	Monocytes	Myeloid
5326-MCP-B-p53_AGGTTACTCATCCTGC-1	KO-3	37752	5542	1.70852	KO-3	PDGFB	KO	MG	Myeloid
5326-MCP-B-p53_AGGTTACTCGTGCTCT-1	KO-3	14725	4396	6.70968	KO-3	PDGFB	KO	T5	Tumor
5326-MCP-B-p53_AGGTTACTCTCTGACC-1	KO-3	1883	764	0.849708	KO-3	PDGFB	KO	MG	Myeloid
5326-MCP-B-p53_AGGTTGTAGATTCGAA-1	KO-3	1128	612	0.70922	KO-3	PDGFB	KO	T4	Tumor
5326-MCP-B-p53_AGGTTGTAGCCTTTGA-1	KO-3	1326	730	8.44646	KO-3	PDGFB	KO	DC3	Myeloid
5326-MCP-B-p53_AGGTTGTGTATGGTAA-1	KO-3	4648	1597	1.95783	KO-3	PDGFB	KO	Monocytes	Myeloid
5326-MCP-B-p53_AGGTTGTTCCAAGAGG-1	KO-3	15429	4458	6.52019	KO-3	PDGFB	KO	T2	Tumor
5326-MCP-B-p53_AGTAACCAGCATGCGA-1	KO-3	12127	4013	3.44685	KO-3	PDGFB	KO	T5	Tumor
5326-MCP-B-p53_AGTAACCAGTTTGGCT-1	KO-3	10465	2700	2.61825	KO-3	PDGFB	KO	MG	Myeloid
5326-MCP-B-p53_AGTAACCCACGCGGTT-1	KO-3	1054	675	0.474383	KO-3	PDGFB	KO	MG	Myeloid
5326-MCP-B-p53_AGTAACCGTAGGGAGG-1	KO-3	1509	1027	0.994036	KO-3	PDGFB	KO	T1	Tumor
5326-MCP-B-p53_AGTAACCGTCGTATTG-1	KO-3	1674	821	1.19474	KO-3	PDGFB	KO	Monocytes	Myeloid
5326-MCP-B-p53_AGTAACCGTTTCGCTC-1	KO-3	19310	4431	6.95495	KO-3	PDGFB	KO	Astrocytes	Stroma
5326-MCP-B-p53_AGTAACCTCTGCCTGT-1	KO-3	24369	5950	5.69166	KO-3	PDGFB	KO	T2	Tumor
5326-MCP-B-p53_AGTACCACAAAGACGC-1	KO-3	2573	1028	0.816168	KO-3	PDGFB	KO	Neutrophils	Myeloid
5326-MCP-B-p53_AGTACCACACAATGAA-1	KO-3	16152	4727	5.4792	KO-3	PDGFB	KO	T0	Tumor
5326-MCP-B-p53_AGTACCACAGCAGATG-1	KO-3	22840	4394	2.60946	KO-3	PDGFB	KO	MG	Myeloid
5326-MCP-B-p53_AGTACCACATAGCACT-1	KO-3	2306	1051	0.997398	KO-3	PDGFB	KO	Monocytes	Myeloid
5326-MCP-B-p53_AGTACCACATATCTGG-1	KO-3	4524	1402	14.4783	KO-3	PDGFB	KO	MG	Myeloid
5326-MCP-B-p53_AGTACCAGTGACAACG-1	KO-3	3149	1052	17.0848	KO-3	PDGFB	KO	MG	Myeloid
5326-MCP-B-p53_AGTACCAGTGCCTGCA-1	KO-3	1449	658	0.207039	KO-3	PDGFB	KO	Neutrophils	Myeloid
5326-MCP-B-p53_AGTACCATCTTAGCCC-1	KO-3	1900	918	4.42105	KO-3	PDGFB	KO	Astrocytes	Stroma
5326-MCP-B-p53_AGTACTGAGAAGTGTT-1	KO-3	1983	929	0.353001	KO-3	PDGFB	KO	Monocytes	Myeloid
5326-MCP-B-p53_AGTACTGAGCAGGCAT-1	KO-3	1966	953	0.661241	KO-3	PDGFB	KO	Neutrophils	Myeloid
5326-MCP-B-p53_AGTACTGAGGTCCCTG-1	KO-3	13180	3473	3.81639	KO-3	PDGFB	KO	MG	Myeloid
5326-MCP-B-p53_AGTACTGAGTAAACAC-1	KO-3	7945	3184	3.49906	KO-3	PDGFB	KO	T0	Tumor
5326-MCP-B-p53_AGTACTGCAATCCTAG-1	KO-3	11590	4072	4.78861	KO-3	PDGFB	KO	T0	Tumor
5326-MCP-B-p53_AGTACTGCAGTATGAA-1	KO-3	8103	3389	3.66531	KO-3	PDGFB	KO	T0	Tumor
5326-MCP-B-p53_AGTACTGCAGTTTGGT-1	KO-3	8826	2934	1.5409	KO-3	PDGFB	KO	MG	Myeloid
5326-MCP-B-p53_AGTACTGCATAATGAG-1	KO-3	8130	2859	3.94834	KO-3	PDGFB	KO	T2	Tumor
5326-MCP-B-p53_AGTACTGGTCCAGCAC-1	KO-3	1426	929	0.911641	KO-3	PDGFB	KO	T1	Tumor
5326-MCP-B-p53_AGTACTGGTCCGGCAT-1	KO-3	1730	893	0.520231	KO-3	PDGFB	KO	T4	Tumor
5326-MCP-B-p53_AGTACTGGTGAGATAT-1	KO-3	10224	3034	1.68232	KO-3	PDGFB	KO	T2	Tumor
5326-MCP-B-p53_AGTACTGGTGATTGGG-1	KO-3	2683	1312	1.41633	KO-3	PDGFB	KO	MDM	Myeloid
5326-MCP-B-p53_AGTACTGGTTGAGAGC-1	KO-3	26405	5976	3.8932	KO-3	PDGFB	KO	T2	Tumor
5326-MCP-B-p53_AGTAGCTAGAGTGACC-1	KO-3	14128	3303	5.54926	KO-3	PDGFB	KO	MG	Myeloid
5326-MCP-B-p53_AGTAGCTAGTCTCCTC-1	KO-3	13165	3912	7.58071	KO-3	PDGFB	KO	T0	Tumor
5326-MCP-B-p53_AGTAGCTAGTGAGGTC-1	KO-3	3500	1270	3.51429	KO-3	PDGFB	KO	alpha-beta Tcells	Lymphoid
5326-MCP-B-p53_AGTAGCTCATAGGTAA-1	KO-3	4057	1359	1.87331	KO-3	PDGFB	KO	MG	Myeloid
5326-MCP-B-p53_AGTAGCTGTACCCAGC-1	KO-3	12104	3885	5.33708	KO-3	PDGFB	KO	T2	Tumor
5326-MCP-B-p53_AGTAGCTGTCTGTGTA-1	KO-3	20066	4741	3.82239	KO-3	PDGFB	KO	T3	Tumor
5326-MCP-B-p53_AGTAGCTGTCTTTCTA-1	KO-3	2161	1062	1.2957	KO-3	PDGFB	KO	Monocytes	Myeloid
5326-MCP-B-p53_AGTAGCTGTTATGGTC-1	KO-3	1809	1138	0.276396	KO-3	PDGFB	KO	T1	Tumor
5326-MCP-B-p53_AGTAGCTTCAAGCCAT-1	KO-3	3124	1240	0.992318	KO-3	PDGFB	KO	T4	Tumor
5326-MCP-B-p53_AGTAGCTTCTGCTAGA-1	KO-3	27134	5121	7.06494	KO-3	PDGFB	KO	MG	Myeloid
5326-MCP-B-p53_AGTAGTCAGGTTATAG-1	KO-3	1027	659	0.97371	KO-3	PDGFB	KO	T4	Tumor
5326-MCP-B-p53_AGTAGTCCAACCACGC-1	KO-3	30396	5991	5.48098	KO-3	PDGFB	KO	Astrocytes	Stroma
5326-MCP-B-p53_AGTAGTCGTTCGAACT-1	KO-3	2647	932	1.39781	KO-3	PDGFB	KO	Monocytes	Myeloid
5326-MCP-B-p53_AGTAGTCGTTCTCCCA-1	KO-3	15103	4657	3.70125	KO-3	PDGFB	KO	T0	Tumor
5326-MCP-B-p53_AGTAGTCTCATGCTAG-1	KO-3	1137	621	0.263852	KO-3	PDGFB	KO	Endothelial	Stroma
5326-MCP-B-p53_AGTCAACAGCCTCTTC-1	KO-3	15128	4688	5.42041	KO-3	PDGFB	KO	T0	Tumor
5326-MCP-B-p53_AGTCAACCAATAGGGC-1	KO-3	22715	5286	3.24455	KO-3	PDGFB	KO	T3	Tumor
5326-MCP-B-p53_AGTCAACGTCTGATCA-1	KO-3	1562	730	1.15237	KO-3	PDGFB	KO	Neutrophils	Myeloid
5326-MCP-B-p53_AGTCAACTCATGTCTT-1	KO-3	11354	4094	3.15307	KO-3	PDGFB	KO	T0	Tumor
5326-MCP-B-p53_AGTCAACTCCCGTGTT-1	KO-3	7195	1918	4.10007	KO-3	PDGFB	KO	MDM	Myeloid
5326-MCP-B-p53_AGTCAACTCTCGGTAA-1	KO-3	10216	2480	3.426	KO-3	PDGFB	KO	MG	Myeloid
5326-MCP-B-p53_AGTCAACTCTTACGGA-1	KO-3	17020	4221	4.43008	KO-3	PDGFB	KO	T0	Tumor
5326-MCP-B-p53_AGTCACACAAGTGACG-1	KO-3	7087	2033	3.11839	KO-3	PDGFB	KO	Monocytes	Myeloid
5326-MCP-B-p53_AGTCACACAGCAATTC-1	KO-3	1753	960	10.3822	KO-3	PDGFB	KO	alpha-beta Tcells	Lymphoid
5326-MCP-B-p53_AGTCACACAGCCTTCT-1	KO-3	14725	3777	0.719864	KO-3	PDGFB	KO	T0	Tumor
5326-MCP-B-p53_AGTCACAGTGGATCAG-1	KO-3	1325	769	5.58491	KO-3	PDGFB	KO	T1	Tumor
5326-MCP-B-p53_AGTCACATCAACTACG-1	KO-3	1005	690	0.199005	KO-3	PDGFB	KO	T1	Tumor
5326-MCP-B-p53_AGTCACATCCGTCCTA-1	KO-3	2395	1031	0.709812	KO-3	PDGFB	KO	Neutrophils	Myeloid
5326-MCP-B-p53_AGTCACATCGATTTCT-1	KO-3	1641	797	0.7922	KO-3	PDGFB	KO	Stroma	Stroma
5326-MCP-B-p53_AGTCACATCTAGTGAC-1	KO-3	6830	2503	4.30454	KO-3	PDGFB	KO	OLG_mat	Stroma
5326-MCP-B-p53_AGTCATGAGCTAAGTA-1	KO-3	10887	3658	6.97162	KO-3	PDGFB	KO	T0	Tumor
5326-MCP-B-p53_AGTCATGAGTAGCATA-1	KO-3	4758	1747	0.840689	KO-3	PDGFB	KO	Neutrophils	Myeloid
5326-MCP-B-p53_AGTCATGCAACACGAG-1	KO-3	3853	1357	1.94654	KO-3	PDGFB	KO	MG	Myeloid
5326-MCP-B-p53_AGTCATGCAACTGCTA-1	KO-3	2291	981	0.48014	KO-3	PDGFB	KO	Neutrophils	Myeloid
5326-MCP-B-p53_AGTCATGTCCGAAATC-1	KO-3	1499	822	3.33556	KO-3	PDGFB	KO	T4	Tumor
5326-MCP-B-p53_AGTCATGTCCTGGGTG-1	KO-3	9560	2224	2.51046	KO-3	PDGFB	KO	DC1	Myeloid
5326-MCP-B-p53_AGTCATGTCCTTGACC-1	KO-3	1645	991	8.99696	KO-3	PDGFB	KO	T1	Tumor
5326-MCP-B-p53_AGTCATGTCTACACTT-1	KO-3	24934	5881	4.35951	KO-3	PDGFB	KO	T2	Tumor
5326-MCP-B-p53_AGTCTCCAGATACATG-1	KO-3	1599	1062	1.81363	KO-3	PDGFB	KO	T1	Tumor
5326-MCP-B-p53_AGTCTCCAGCGCTTCG-1	KO-3	5510	2078	5.29946	KO-3	PDGFB	KO	T0	Tumor
5326-MCP-B-p53_AGTCTCCCAAGCCATT-1	KO-3	17375	4776	4.09784	KO-3	PDGFB	KO	T5	Tumor
5326-MCP-B-p53_AGTCTCCCACAGTCCG-1	KO-3	1225	648	0.163265	KO-3	PDGFB	KO	Endothelial	Stroma
5326-MCP-B-p53_AGTCTCCCAGACCAGA-1	KO-3	30242	5188	4.26228	KO-3	PDGFB	KO	MG	Myeloid
5326-MCP-B-p53_AGTCTCCCATTGGATC-1	KO-3	14057	4317	7.07121	KO-3	PDGFB	KO	T0	Tumor
5326-MCP-B-p53_AGTCTCCGTAACCAGG-1	KO-3	1729	788	1.21457	KO-3	PDGFB	KO	Neutrophils	Myeloid
5326-MCP-B-p53_AGTCTCCGTCAGGTGA-1	KO-3	17534	4831	4.4542	KO-3	PDGFB	KO	T3	Tumor
5326-MCP-B-p53_AGTCTCCGTCCCAAAT-1	KO-3	6723	1909	5.02752	KO-3	PDGFB	KO	MG	Myeloid
5326-MCP-B-p53_AGTCTCCGTGACCGAA-1	KO-3	14806	4685	4.99122	KO-3	PDGFB	KO	T0	Tumor
5326-MCP-B-p53_AGTCTCCGTTATAGCC-1	KO-3	10868	3698	6.45013	KO-3	PDGFB	KO	T0	Tumor
5326-MCP-B-p53_AGTCTCCTCACCGGTG-1	KO-3	19572	4609	3.15757	KO-3	PDGFB	KO	Endothelial	Stroma
5326-MCP-B-p53_AGTCTCCTCATTATCC-1	KO-3	2972	1378	0.572005	KO-3	PDGFB	KO	T4	Tumor
5326-MCP-B-p53_AGTGACTAGAATCGAT-1	KO-3	5093	2394	2.59179	KO-3	PDGFB	KO	T2	Tumor
5326-MCP-B-p53_AGTGACTAGCACGATG-1	KO-3	1115	622	15.3363	KO-3	PDGFB	KO	alpha-beta Tcells	Lymphoid
5326-MCP-B-p53_AGTGACTAGGTGCAGT-1	KO-3	2547	1125	0.745976	KO-3	PDGFB	KO	Neutrophils	Myeloid
5326-MCP-B-p53_AGTGACTCAAAGGCGT-1	KO-3	1611	909	2.97952	KO-3	PDGFB	KO	T4	Tumor
5326-MCP-B-p53_AGTGACTCACCCTTAC-1	KO-3	1630	676	23.0061	KO-3	PDGFB	KO	MG	Myeloid
5326-MCP-B-p53_AGTGACTCATCGCTCT-1	KO-3	9717	3631	11.1763	KO-3	PDGFB	KO	T1	Tumor
5326-MCP-B-p53_AGTGACTGTAATGCGG-1	KO-3	18734	4979	6.74175	KO-3	PDGFB	KO	T3	Tumor
5326-MCP-B-p53_AGTGACTGTCGTACTA-1	KO-3	11530	3333	8.25672	KO-3	PDGFB	KO	MG	Myeloid
5326-MCP-B-p53_AGTGACTTCGAGAGAC-1	KO-3	1235	696	0.566802	KO-3	PDGFB	KO	T4	Tumor
5326-MCP-B-p53_AGTGACTTCTAGGCAT-1	KO-3	7068	2597	2.51839	KO-3	PDGFB	KO	T4	Tumor
5326-MCP-B-p53_AGTGACTTCTGACAGT-1	KO-3	2285	851	1.40044	KO-3	PDGFB	KO	Neutrophils	Myeloid
5326-MCP-B-p53_AGTGATCAGGAACGCT-1	KO-3	10214	2997	4.15117	KO-3	PDGFB	KO	MG	Myeloid
5326-MCP-B-p53_AGTGATCAGTAGACCG-1	KO-3	13997	3441	5.52976	KO-3	PDGFB	KO	MG	Myeloid
5326-MCP-B-p53_AGTGATCCACTCACTC-1	KO-3	2585	966	5.53191	KO-3	PDGFB	KO	MG	Myeloid
5326-MCP-B-p53_AGTGATCGTCCAAAGG-1	KO-3	10793	3539	11.211	KO-3	PDGFB	KO	Astrocytes	Stroma
5326-MCP-B-p53_AGTGATCTCATCCCGT-1	KO-3	10296	2823	6.41997	KO-3	PDGFB	KO	OLG_mat	Stroma
5326-MCP-B-p53_AGTGATCTCCTACGGG-1	KO-3	2042	854	2.30167	KO-3	PDGFB	KO	Neutrophils	Myeloid
5326-MCP-B-p53_AGTGATCTCCTTCGAC-1	KO-3	15355	3701	3.38001	KO-3	PDGFB	KO	MG	Myeloid
5326-MCP-B-p53_AGTGATCTCGCTTACC-1	KO-3	2311	973	1.29814	KO-3	PDGFB	KO	Mast	Mast
5326-MCP-B-p53_AGTGATCTCTTACTGT-1	KO-3	1582	810	23.0721	KO-3	PDGFB	KO	T1	Tumor
5326-MCP-B-p53_AGTGCCGAGAGGTCAC-1	KO-3	22846	5026	3.42292	KO-3	PDGFB	KO	T3	Tumor
5326-MCP-B-p53_AGTGCCGAGTACCCTA-1	KO-3	1026	575	4.09357	KO-3	PDGFB	KO	T4	Tumor
5326-MCP-B-p53_AGTGCCGCAAGTCCCG-1	KO-3	3460	1280	4.47977	KO-3	PDGFB	KO	MG	Myeloid
5326-MCP-B-p53_AGTGCCGCACATATGC-1	KO-3	17641	4307	3.49753	KO-3	PDGFB	KO	MDM	Myeloid
5326-MCP-B-p53_AGTGCCGCACTTCATT-1	KO-3	6576	2039	2.2354	KO-3	PDGFB	KO	MG	Myeloid
5326-MCP-B-p53_AGTGCCGCAGATCCTA-1	KO-3	13753	3614	2.26132	KO-3	PDGFB	KO	T0	Tumor
5326-MCP-B-p53_AGTGCCGCAGTGAGCA-1	KO-3	17014	3314	1.84554	KO-3	PDGFB	KO	MG	Myeloid
5326-MCP-B-p53_AGTGCCGGTGACGTCC-1	KO-3	1266	663	0.236967	KO-3	PDGFB	KO	T4	Tumor
5326-MCP-B-p53_AGTGCCGTCACAGTGT-1	KO-3	12518	4104	2.27672	KO-3	PDGFB	KO	T0	Tumor
5326-MCP-B-p53_AGTGCCGTCAGACATC-1	KO-3	15824	4291	2.90698	KO-3	PDGFB	KO	T2	Tumor
5326-MCP-B-p53_AGTGCCGTCCTGTTAT-1	KO-3	1965	1136	5.9542	KO-3	PDGFB	KO	T4	Tumor
5326-MCP-B-p53_AGTGCCGTCGACATCA-1	KO-3	22939	5287	4.22425	KO-3	PDGFB	KO	T3	Tumor
5326-MCP-B-p53_AGTGCCGTCGCCAGAC-1	KO-3	1310	913	0.839695	KO-3	PDGFB	KO	T1	Tumor
5326-MCP-B-p53_AGTGCCGTCGGTCTAA-1	KO-3	2959	1206	0.337952	KO-3	PDGFB	KO	Stroma	Stroma
5326-MCP-B-p53_AGTGCCGTCTAGGCAT-1	KO-3	2762	1207	4.4895	KO-3	PDGFB	KO	NKcells	Lymphoid
5326-MCP-B-p53_AGTGTTGAGCTCCATA-1	KO-3	11097	2741	6.30801	KO-3	PDGFB	KO	MG	Myeloid
5326-MCP-B-p53_AGTGTTGCAACACTAC-1	KO-3	2363	1139	0.253915	KO-3	PDGFB	KO	Neutrophils	Myeloid
5326-MCP-B-p53_AGTGTTGCACGCGCTA-1	KO-3	15500	4524	2.26452	KO-3	PDGFB	KO	T3	Tumor
5326-MCP-B-p53_AGTGTTGGTTCAACGT-1	KO-3	2079	1117	24.4829	KO-3	PDGFB	KO	T1	Tumor
5326-MCP-B-p53_AGTGTTGTCTTGGTGA-1	KO-3	9237	2507	4.67684	KO-3	PDGFB	KO	Monocytes	Myeloid
5326-MCP-B-p53_AGTTAGCAGCCTATTG-1	KO-3	13753	4657	4.25362	KO-3	PDGFB	KO	T0	Tumor
5326-MCP-B-p53_AGTTAGCAGGACAACC-1	KO-3	4904	2144	2.20228	KO-3	PDGFB	KO	T0	Tumor
5326-MCP-B-p53_AGTTAGCCAATAGTAG-1	KO-3	12041	3570	4.63417	KO-3	PDGFB	KO	T0	Tumor
5326-MCP-B-p53_AGTTAGCCATGAGATA-1	KO-3	34299	5328	3.40535	KO-3	PDGFB	KO	MG	Myeloid
5326-MCP-B-p53_AGTTAGCCATGTGACT-1	KO-3	8009	2352	3.94556	KO-3	PDGFB	KO	MG	Myeloid
5326-MCP-B-p53_AGTTAGCGTAAGGAGA-1	KO-3	1855	907	0.592992	KO-3	PDGFB	KO	Neutrophils	Myeloid
5326-MCP-B-p53_AGTTAGCTCCCAGGCA-1	KO-3	1121	631	8.20696	KO-3	PDGFB	KO	MG	Myeloid
5326-MCP-B-p53_AGTTAGCTCGATTGAC-1	KO-3	21685	3996	3.52317	KO-3	PDGFB	KO	MG	Myeloid
5326-MCP-B-p53_AGTTCCCAGAAGCCAC-1	KO-3	7766	2499	2.18903	KO-3	PDGFB	KO	Neutrophils	Myeloid
5326-MCP-B-p53_AGTTCCCAGGCGAAGG-1	KO-3	1238	849	1.29241	KO-3	PDGFB	KO	T1	Tumor
5326-MCP-B-p53_AGTTCCCAGTAAATGC-1	KO-3	2374	907	2.31676	KO-3	PDGFB	KO	MG	Myeloid
5326-MCP-B-p53_AGTTCCCAGTAACCGG-1	KO-3	2629	1488	1.97794	KO-3	PDGFB	KO	MG	Myeloid
5326-MCP-B-p53_AGTTCCCCAAACCGGA-1	KO-3	10702	3551	3.15829	KO-3	PDGFB	KO	T0	Tumor
5326-MCP-B-p53_AGTTCCCCACGCTGAC-1	KO-3	12919	4078	4.72173	KO-3	PDGFB	KO	T2	Tumor
5326-MCP-B-p53_AGTTCCCGTGGGATTG-1	KO-3	12468	3391	3.89798	KO-3	PDGFB	KO	MG	Myeloid
5326-MCP-B-p53_AGTTCCCTCATTGTGG-1	KO-3	11478	3285	3.01446	KO-3	PDGFB	KO	T0	Tumor
5326-MCP-B-p53_AGTTCCCTCGACCATA-1	KO-3	16222	4849	6.56516	KO-3	PDGFB	KO	T0	Tumor
5326-MCP-B-p53_AGTTCGAAGACGCTCC-1	KO-3	1173	845	0.767263	KO-3	PDGFB	KO	T1	Tumor
5326-MCP-B-p53_AGTTCGAAGCAGGGAG-1	KO-3	2747	983	0.582454	KO-3	PDGFB	KO	MG	Myeloid
5326-MCP-B-p53_AGTTCGAAGCTGGTGA-1	KO-3	14643	4440	3.34631	KO-3	PDGFB	KO	T5	Tumor
5326-MCP-B-p53_AGTTCGAAGGATCATA-1	KO-3	2071	871	1.06229	KO-3	PDGFB	KO	MG	Myeloid
5326-MCP-B-p53_AGTTCGACAATTGCGT-1	KO-3	13099	4288	5.57294	KO-3	PDGFB	KO	T0	Tumor
5326-MCP-B-p53_AGTTCGACACTCGATA-1	KO-3	9307	2709	5.86655	KO-3	PDGFB	KO	OLG_mat	Stroma
5326-MCP-B-p53_AGTTCGACAGCACGAA-1	KO-3	2100	965	0.714286	KO-3	PDGFB	KO	Neutrophils	Myeloid
5326-MCP-B-p53_AGTTCGAGTCCGGATC-1	KO-3	1013	568	1.1846	KO-3	PDGFB	KO	Neutrophils	Myeloid
5326-MCP-B-p53_AGTTCGAGTGATCGTT-1	KO-3	2363	957	1.22725	KO-3	PDGFB	KO	Neutrophils	Myeloid
5326-MCP-B-p53_AGTTCGATCTCATTAC-1	KO-3	4236	1412	0.967894	KO-3	PDGFB	KO	Neutrophils	Myeloid
5326-MCP-B-p53_ATACCGAAGAGCATAT-1	KO-3	20518	5331	4.23531	KO-3	PDGFB	KO	T2	Tumor
5326-MCP-B-p53_ATACCGAAGATACAGT-1	KO-3	5274	2467	4.34206	KO-3	PDGFB	KO	Stroma	Stroma
5326-MCP-B-p53_ATACCGAAGCCATGCC-1	KO-3	1067	599	1.03093	KO-3	PDGFB	KO	Monocytes	Myeloid
5326-MCP-B-p53_ATACCGACAACGGCCT-1	KO-3	10258	3015	2.14467	KO-3	PDGFB	KO	MG	Myeloid
5326-MCP-B-p53_ATACCGAGTACTTCCC-1	KO-3	9826	3450	2.16772	KO-3	PDGFB	KO	T2	Tumor
5326-MCP-B-p53_ATACCGAGTCAAGTTC-1	KO-3	11158	3667	4.70514	KO-3	PDGFB	KO	Astrocytes	Stroma
5326-MCP-B-p53_ATACCGAGTTGGGTTT-1	KO-3	4136	1801	20.4304	KO-3	PDGFB	KO	T1	Tumor
5326-MCP-B-p53_ATACCTTAGCAAGTGC-1	KO-3	12862	4228	4.38501	KO-3	PDGFB	KO	T0	Tumor
5326-MCP-B-p53_ATACCTTAGCACTGGA-1	KO-3	16144	3674	2.88033	KO-3	PDGFB	KO	MG	Myeloid
5326-MCP-B-p53_ATACCTTAGCTAGAAT-1	KO-3	22601	5996	6.25194	KO-3	PDGFB	KO	T5	Tumor
5326-MCP-B-p53_ATACCTTAGTGGCGAT-1	KO-3	14511	4628	4.65164	KO-3	PDGFB	KO	T0	Tumor
5326-MCP-B-p53_ATACCTTCAACTAGAA-1	KO-3	15382	4611	4.81732	KO-3	PDGFB	KO	T3	Tumor
5326-MCP-B-p53_ATACCTTCAGAATGTA-1	KO-3	16960	3937	4.91156	KO-3	PDGFB	KO	MG	Myeloid
5326-MCP-B-p53_ATACCTTTCATTGCCC-1	KO-3	8072	3216	1.945	KO-3	PDGFB	KO	T0	Tumor
5326-MCP-B-p53_ATACCTTTCTGGGAGA-1	KO-3	5014	1646	2.19386	KO-3	PDGFB	KO	MG	Myeloid
5326-MCP-B-p53_ATACCTTTCTGTTGGA-1	KO-3	2110	708	0.521327	KO-3	PDGFB	KO	Monocytes	Myeloid
5326-MCP-B-p53_ATACTTCCAAAGGCAC-1	KO-3	5998	2284	0.550183	KO-3	PDGFB	KO	MG	Myeloid
5326-MCP-B-p53_ATACTTCCAAGGTTGG-1	KO-3	12298	3952	4.39909	KO-3	PDGFB	KO	T0	Tumor
5326-MCP-B-p53_ATACTTCCATTCTGTT-1	KO-3	1570	888	11.5924	KO-3	PDGFB	KO	MG	Myeloid
5326-MCP-B-p53_ATACTTCGTGTACGCC-1	KO-3	3363	1265	0.951531	KO-3	PDGFB	KO	MG	Myeloid
5326-MCP-B-p53_ATACTTCTCAACCTTT-1	KO-3	1124	716	0.266904	KO-3	PDGFB	KO	Endothelial	Stroma
5326-MCP-B-p53_ATAGACCAGCCTGAGA-1	KO-3	1017	539	13.9626	KO-3	PDGFB	KO	T4	Tumor
5326-MCP-B-p53_ATAGACCAGCGGGTAT-1	KO-3	1305	732	2.29885	KO-3	PDGFB	KO	T4	Tumor
5326-MCP-B-p53_ATAGACCCAAAGGCGT-1	KO-3	3679	1515	1.92987	KO-3	PDGFB	KO	MG	Myeloid
5326-MCP-B-p53_ATAGACCCACTGTCGG-1	KO-3	2464	1462	1.78571	KO-3	PDGFB	KO	T1	Tumor
5326-MCP-B-p53_ATAGACCCAGTATGAA-1	KO-3	1895	995	1.95251	KO-3	PDGFB	KO	Neutrophils	Myeloid
5326-MCP-B-p53_ATAGACCGTGGTCTGC-1	KO-3	20349	4643	3.96088	KO-3	PDGFB	KO	MDM	Myeloid
5326-MCP-B-p53_ATAGACCTCCGCGAGT-1	KO-3	2874	1167	0.974252	KO-3	PDGFB	KO	Neutrophils	Myeloid
5326-MCP-B-p53_ATAGACCTCTCCCAAC-1	KO-3	1043	577	1.05465	KO-3	PDGFB	KO	Endothelial	Stroma
5326-MCP-B-p53_ATAGAGAAGCCTGGAA-1	KO-3	2240	1405	3.03571	KO-3	PDGFB	KO	T1	Tumor
5326-MCP-B-p53_ATAGAGACAGGAGACT-1	KO-3	2722	1133	0.95518	KO-3	PDGFB	KO	Neutrophils	Myeloid
5326-MCP-B-p53_ATAGAGAGTACTGGGA-1	KO-3	20045	5218	6.1761	KO-3	PDGFB	KO	T3	Tumor
5326-MCP-B-p53_ATAGAGATCCAAAGGG-1	KO-3	2379	1226	0.75662	KO-3	PDGFB	KO	T4	Tumor
5326-MCP-B-p53_ATAGAGATCCGAGTGC-1	KO-3	15850	3356	2.71293	KO-3	PDGFB	KO	MG	Myeloid
5326-MCP-B-p53_ATAGAGATCTAGGCCG-1	KO-3	1970	825	1.26904	KO-3	PDGFB	KO	Neutrophils	Myeloid
5326-MCP-B-p53_ATAGAGATCTGCTAGA-1	KO-3	3248	1120	6.34236	KO-3	PDGFB	KO	MG	Myeloid
5326-MCP-B-p53_ATAGGCTAGCCACAAG-1	KO-3	4401	1550	7.18019	KO-3	PDGFB	KO	MG	Myeloid
5326-MCP-B-p53_ATAGGCTAGCGTTACT-1	KO-3	14725	4384	2.34295	KO-3	PDGFB	KO	T0	Tumor
5326-MCP-B-p53_ATAGGCTAGGTTCACT-1	KO-3	4263	1731	2.13465	KO-3	PDGFB	KO	Astrocytes	Stroma
5326-MCP-B-p53_ATAGGCTAGTGCGTCC-1	KO-3	12465	4371	5.5355	KO-3	PDGFB	KO	T0	Tumor
5326-MCP-B-p53_ATAGGCTCAACAACAA-1	KO-3	4026	1544	2.3845	KO-3	PDGFB	KO	MG	Myeloid
5326-MCP-B-p53_ATAGGCTCAAGTTTGC-1	KO-3	7461	2918	4.19515	KO-3	PDGFB	KO	T0	Tumor
5326-MCP-B-p53_ATAGGCTCATAGAGGC-1	KO-3	1813	863	1.04799	KO-3	PDGFB	KO	MG	Myeloid
5326-MCP-B-p53_ATAGGCTCATGTACGT-1	KO-3	2198	925	0.727934	KO-3	PDGFB	KO	Neutrophils	Myeloid
5326-MCP-B-p53_ATAGGCTGTCCTCCAT-1	KO-3	1033	578	0.290416	KO-3	PDGFB	KO	MG	Myeloid
5326-MCP-B-p53_ATAGGCTGTGCGTTTA-1	KO-3	4929	2061	14.7089	KO-3	PDGFB	KO	T1	Tumor
5326-MCP-B-p53_ATAGGCTGTTGTGCAT-1	KO-3	1188	667	1.26263	KO-3	PDGFB	KO	T4	Tumor
5326-MCP-B-p53_ATAGGCTTCAGAGCAG-1	KO-3	3675	1191	0.680272	KO-3	PDGFB	KO	MG	Myeloid
5326-MCP-B-p53_ATAGGCTTCGCAGTTA-1	KO-3	22125	5657	4.39322	KO-3	PDGFB	KO	T3	Tumor
5326-MCP-B-p53_ATAGGCTTCGCCTCTA-1	KO-3	2647	987	0.188893	KO-3	PDGFB	KO	MG	Myeloid
5326-MCP-B-p53_ATAGGCTTCTGCTTAT-1	KO-3	15216	4733	7.45268	KO-3	PDGFB	KO	T0	Tumor
5326-MCP-B-p53_ATAGGCTTCTTGGAAC-1	KO-3	1980	907	21.7172	KO-3	PDGFB	KO	OLG_mat	Stroma
5326-MCP-B-p53_ATATCCTAGATTAGCA-1	KO-3	1622	851	1.60296	KO-3	PDGFB	KO	T4	Tumor
5326-MCP-B-p53_ATATCCTAGCCATTCA-1	KO-3	2915	1074	2.36707	KO-3	PDGFB	KO	Monocytes	Myeloid
5326-MCP-B-p53_ATATCCTAGCTGAAGC-1	KO-3	5070	2135	12.2485	KO-3	PDGFB	KO	T1	Tumor
5326-MCP-B-p53_ATATCCTCAGTCGGAA-1	KO-3	16143	4433	4.29908	KO-3	PDGFB	KO	T3	Tumor
5326-MCP-B-p53_ATATCCTCAGTCTCTC-1	KO-3	1610	793	0.931677	KO-3	PDGFB	KO	Monocytes	Myeloid
5326-MCP-B-p53_ATATCCTTCAGGAAAT-1	KO-3	1993	901	2.2579	KO-3	PDGFB	KO	Neutrophils	Myeloid
5326-MCP-B-p53_ATATCCTTCAGGGTAG-1	KO-3	1052	594	0.760456	KO-3	PDGFB	KO	MG	Myeloid
5326-MCP-B-p53_ATCACAGAGGATTTGA-1	KO-3	1016	685	1.9685	KO-3	PDGFB	KO	T1	Tumor
5326-MCP-B-p53_ATCACAGAGTCCGTCG-1	KO-3	2022	879	1.18694	KO-3	PDGFB	KO	Monocytes	Myeloid
5326-MCP-B-p53_ATCACAGAGTTACGTC-1	KO-3	16889	4145	4.39931	KO-3	PDGFB	KO	MDM	Myeloid
5326-MCP-B-p53_ATCACAGCAGTTTCAG-1	KO-3	27099	5267	1.56463	KO-3	PDGFB	KO	Endothelial	Stroma
5326-MCP-B-p53_ATCACAGCATATGAAG-1	KO-3	29591	5229	5.51181	KO-3	PDGFB	KO	MG	Myeloid
5326-MCP-B-p53_ATCACAGGTCGTCAGC-1	KO-3	4317	1639	11.3505	KO-3	PDGFB	KO	OLG_mat	Stroma
5326-MCP-B-p53_ATCACAGGTGAGCCAA-1	KO-3	8086	3405	2.44868	KO-3	PDGFB	KO	T5	Tumor
5326-MCP-B-p53_ATCACAGGTGGAGAAA-1	KO-3	9156	2502	5.03495	KO-3	PDGFB	KO	MDM	Myeloid
5326-MCP-B-p53_ATCACAGTCAGAATAG-1	KO-3	19538	4257	3.32685	KO-3	PDGFB	KO	Stroma	Stroma
5326-MCP-B-p53_ATCACGAAGAGCGACT-1	KO-3	2294	1253	0.87184	KO-3	PDGFB	KO	MG	Myeloid
5326-MCP-B-p53_ATCACGAAGTTCCGTA-1	KO-3	1570	987	0.700637	KO-3	PDGFB	KO	T1	Tumor
5326-MCP-B-p53_ATCACGATCCGAGATT-1	KO-3	1926	855	3.11526	KO-3	PDGFB	KO	Bcells	Lymphoid
5326-MCP-B-p53_ATCACGATCGCTGTTC-1	KO-3	9639	2856	4.48179	KO-3	PDGFB	KO	MG	Myeloid
5326-MCP-B-p53_ATCACGATCTCGTGAA-1	KO-3	2066	915	0.919651	KO-3	PDGFB	KO	MG	Myeloid
5326-MCP-B-p53_ATCACTTCATGGTACT-1	KO-3	44583	6642	2.52787	KO-3	PDGFB	KO	Endothelial	Stroma
5326-MCP-B-p53_ATCACTTTCATTACGG-1	KO-3	3055	1615	6.41571	KO-3	PDGFB	KO	T1	Tumor
5326-MCP-B-p53_ATCACTTTCTGTCGTC-1	KO-3	15652	3565	5.18784	KO-3	PDGFB	KO	MG	Myeloid
5326-MCP-B-p53_ATCACTTTCTTTCGAT-1	KO-3	10663	4040	2.13824	KO-3	PDGFB	KO	T2	Tumor
5326-MCP-B-p53_ATCAGGTAGGTGAGCT-1	KO-3	2981	1278	3.35458	KO-3	PDGFB	KO	NKcells	Lymphoid
5326-MCP-B-p53_ATCAGGTCAATAGAGT-1	KO-3	2791	1511	5.76854	KO-3	PDGFB	KO	Astrocytes	Stroma
5326-MCP-B-p53_ATCAGGTTCACGGGAA-1	KO-3	20927	5446	5.58131	KO-3	PDGFB	KO	T2	Tumor
5326-MCP-B-p53_ATCATTCAGATAACGT-1	KO-3	21277	5316	3.99022	KO-3	PDGFB	KO	T2	Tumor
5326-MCP-B-p53_ATCATTCAGGCTTCCG-1	KO-3	8643	3031	4.66273	KO-3	PDGFB	KO	T0	Tumor
5326-MCP-B-p53_ATCATTCAGGCTTTCA-1	KO-3	13525	3757	2.89834	KO-3	PDGFB	KO	MG	Myeloid
5326-MCP-B-p53_ATCATTCCAAGATTGA-1	KO-3	13955	4088	4.22071	KO-3	PDGFB	KO	T0	Tumor
5326-MCP-B-p53_ATCATTCGTATACCTG-1	KO-3	12308	3844	4.13552	KO-3	PDGFB	KO	T0	Tumor
5326-MCP-B-p53_ATCATTCGTCAAATCC-1	KO-3	1534	1053	2.34681	KO-3	PDGFB	KO	T1	Tumor
5326-MCP-B-p53_ATCATTCGTTCGGACC-1	KO-3	9381	2914	0.319795	KO-3	PDGFB	KO	MG	Myeloid
5326-MCP-B-p53_ATCATTCTCATGGATC-1	KO-3	10628	3474	6.45465	KO-3	PDGFB	KO	T0	Tumor
5326-MCP-B-p53_ATCATTCTCGCATAGT-1	KO-3	14037	4322	2.82824	KO-3	PDGFB	KO	T2	Tumor
5326-MCP-B-p53_ATCCACCAGCCAAGTG-1	KO-3	3043	967	1.90601	KO-3	PDGFB	KO	Neutrophils	Myeloid
5326-MCP-B-p53_ATCCACCCACCAGTAT-1	KO-3	3721	1992	6.5305	KO-3	PDGFB	KO	T1	Tumor
5326-MCP-B-p53_ATCCACCGTAATACCC-1	KO-3	3226	1183	0.123993	KO-3	PDGFB	KO	Endothelial	Stroma
5326-MCP-B-p53_ATCCACCGTGTATCCA-1	KO-3	17178	4862	6.68297	KO-3	PDGFB	KO	T0	Tumor
5326-MCP-B-p53_ATCCACCTCCCTTGTG-1	KO-3	4002	1860	18.8906	KO-3	PDGFB	KO	T1	Tumor
5326-MCP-B-p53_ATCCACCTCGCGCTGA-1	KO-3	2686	1214	0.930752	KO-3	PDGFB	KO	Monocytes	Myeloid
5326-MCP-B-p53_ATCCACCTCGTGGCGT-1	KO-3	1154	674	18.7175	KO-3	PDGFB	KO	T1	Tumor
5326-MCP-B-p53_ATCCATTAGATCGCCC-1	KO-3	14868	3644	2.48857	KO-3	PDGFB	KO	MG	Myeloid
5326-MCP-B-p53_ATCCATTAGGTTACAA-1	KO-3	6905	2584	0.883418	KO-3	PDGFB	KO	MG	Myeloid
5326-MCP-B-p53_ATCCATTAGTAGACAT-1	KO-3	1893	992	0.686741	KO-3	PDGFB	KO	Neutrophils	Myeloid
5326-MCP-B-p53_ATCCATTCAACAAAGT-1	KO-3	1592	847	2.82663	KO-3	PDGFB	KO	MG	Myeloid
5326-MCP-B-p53_ATCCATTGTACTCAAC-1	KO-3	7039	2831	4.58872	KO-3	PDGFB	KO	T0	Tumor
5326-MCP-B-p53_ATCCATTGTCAGTTTG-1	KO-3	1027	590	2.3369	KO-3	PDGFB	KO	T4	Tumor
5326-MCP-B-p53_ATCCATTGTGTTCGTA-1	KO-3	8000	2855	5.575	KO-3	PDGFB	KO	T0	Tumor
5326-MCP-B-p53_ATCCATTTCAAGATAG-1	KO-3	3265	1123	4.47167	KO-3	PDGFB	KO	MG	Myeloid
5326-MCP-B-p53_ATCCATTTCCTTATCA-1	KO-3	2172	1252	3.72928	KO-3	PDGFB	KO	MG	Myeloid
5326-MCP-B-p53_ATCCCTGAGCCACCGT-1	KO-3	6323	1747	8.66677	KO-3	PDGFB	KO	OLG_mat	Stroma
5326-MCP-B-p53_ATCCCTGCAAGCTACT-1	KO-3	1320	872	1.66667	KO-3	PDGFB	KO	T1	Tumor
5326-MCP-B-p53_ATCCCTGCACATGAAA-1	KO-3	5882	1927	2.68616	KO-3	PDGFB	KO	alpha-beta Tcells	Lymphoid
5326-MCP-B-p53_ATCCCTGCACCGAATT-1	KO-3	3552	1252	2.33671	KO-3	PDGFB	KO	MG	Myeloid
5326-MCP-B-p53_ATCCCTGCAGACTGCC-1	KO-3	20876	5483	3.38187	KO-3	PDGFB	KO	T2	Tumor
5326-MCP-B-p53_ATCCCTGCAGTCTTCC-1	KO-3	1191	644	1.00756	KO-3	PDGFB	KO	T4	Tumor
5326-MCP-B-p53_ATCCCTGGTTGATCGT-1	KO-3	11205	3588	2.33824	KO-3	PDGFB	KO	Astrocytes	Stroma
5326-MCP-B-p53_ATCCCTGTCGGTTCAA-1	KO-3	3517	1270	2.9855	KO-3	PDGFB	KO	MG	Myeloid
5326-MCP-B-p53_ATCCGTCAGAATTGTG-1	KO-3	2924	910	1.64159	KO-3	PDGFB	KO	DC1	Myeloid
5326-MCP-B-p53_ATCCGTCAGATCACCT-1	KO-3	2597	869	2.00231	KO-3	PDGFB	KO	MG	Myeloid
5326-MCP-B-p53_ATCCGTCAGCACTGGA-1	KO-3	2519	1228	0.0793966	KO-3	PDGFB	KO	T4	Tumor
5326-MCP-B-p53_ATCCGTCAGGACAAGA-1	KO-3	9484	3788	4.28089	KO-3	PDGFB	KO	T0	Tumor
5326-MCP-B-p53_ATCCGTCAGGGACCAT-1	KO-3	1756	933	14.9772	KO-3	PDGFB	KO	OLG_mat	Stroma
5326-MCP-B-p53_ATCCGTCAGTAACGAT-1	KO-3	2285	1389	3.98249	KO-3	PDGFB	KO	T1	Tumor
5326-MCP-B-p53_ATCCGTCAGTAGTCTC-1	KO-3	20199	4028	3.84673	KO-3	PDGFB	KO	MG	Myeloid
5326-MCP-B-p53_ATCCGTCCAACGGCTC-1	KO-3	12863	3307	3.81715	KO-3	PDGFB	KO	MG	Myeloid
5326-MCP-B-p53_ATCCGTCCACATACTG-1	KO-3	20553	5401	2.25758	KO-3	PDGFB	KO	T3	Tumor
5326-MCP-B-p53_ATCCGTCCAGGGACTA-1	KO-3	15898	3577	4.12631	KO-3	PDGFB	KO	MG	Myeloid
5326-MCP-B-p53_ATCCGTCGTACACGCC-1	KO-3	2326	863	0.300946	KO-3	PDGFB	KO	Neutrophils	Myeloid
5326-MCP-B-p53_ATCCGTCGTCTTCCGT-1	KO-3	2196	746	0.500911	KO-3	PDGFB	KO	Neutrophils	Myeloid
5326-MCP-B-p53_ATCCGTCTCATACGAC-1	KO-3	12677	3554	1.78276	KO-3	PDGFB	KO	MG	Myeloid
5326-MCP-B-p53_ATCCGTCTCCAAGAGG-1	KO-3	21683	4766	4.1046	KO-3	PDGFB	KO	MDM	Myeloid
5326-MCP-B-p53_ATCCGTCTCGCCATAA-1	KO-3	4768	1622	3.10403	KO-3	PDGFB	KO	MG	Myeloid
5326-MCP-B-p53_ATCCGTCTCGGAGCAA-1	KO-3	17659	4493	4.40002	KO-3	PDGFB	KO	T2	Tumor
5326-MCP-B-p53_ATCCTATAGATTTGCC-1	KO-3	5112	2109	6.2011	KO-3	PDGFB	KO	Astrocytes	Stroma
5326-MCP-B-p53_ATCCTATAGTTACGGG-1	KO-3	1998	977	2.3023	KO-3	PDGFB	KO	MG	Myeloid
5326-MCP-B-p53_ATCCTATCAATTGAGA-1	KO-3	15811	4771	4.49054	KO-3	PDGFB	KO	T3	Tumor
5326-MCP-B-p53_ATCCTATCACAAGTGG-1	KO-3	20588	4096	4.74548	KO-3	PDGFB	KO	MG	Myeloid
5326-MCP-B-p53_ATCCTATGTACATACC-1	KO-3	8552	3047	2.40879	KO-3	PDGFB	KO	Monocytes	Myeloid
5326-MCP-B-p53_ATCCTATGTACTCGTA-1	KO-3	9779	3505	5.35842	KO-3	PDGFB	KO	T0	Tumor
5326-MCP-B-p53_ATCCTATTCCGGGACT-1	KO-3	10990	3265	0.873521	KO-3	PDGFB	KO	MG	Myeloid
5326-MCP-B-p53_ATCCTATTCTGGTCAA-1	KO-3	7489	2378	2.89758	KO-3	PDGFB	KO	MG	Myeloid
5326-MCP-B-p53_ATCGATGAGAATTCAG-1	KO-3	16648	4455	3.97645	KO-3	PDGFB	KO	T2	Tumor
5326-MCP-B-p53_ATCGATGAGAGTGTTA-1	KO-3	11017	3610	5.56413	KO-3	PDGFB	KO	T0	Tumor
5326-MCP-B-p53_ATCGATGAGTTCATGC-1	KO-3	16787	3416	5.0694	KO-3	PDGFB	KO	MG	Myeloid
5326-MCP-B-p53_ATCGATGGTAACATAG-1	KO-3	10774	3745	4.47373	KO-3	PDGFB	KO	T0	Tumor
5326-MCP-B-p53_ATCGATGGTAATGCGG-1	KO-3	16532	3900	4.74232	KO-3	PDGFB	KO	MG	Myeloid
5326-MCP-B-p53_ATCGATGGTGTCCATA-1	KO-3	18517	4967	5.82168	KO-3	PDGFB	KO	T2	Tumor
5326-MCP-B-p53_ATCGATGGTTGCTCAA-1	KO-3	1650	793	0.363636	KO-3	PDGFB	KO	Monocytes	Myeloid
5326-MCP-B-p53_ATCGATGTCGCCCAGA-1	KO-3	2980	1139	1.47651	KO-3	PDGFB	KO	MDM	Myeloid
5326-MCP-B-p53_ATCGCCTAGCACTGGA-1	KO-3	1663	1082	1.80397	KO-3	PDGFB	KO	T1	Tumor
5326-MCP-B-p53_ATCGCCTCACAACGTT-1	KO-3	2007	776	0.398605	KO-3	PDGFB	KO	Neutrophils	Myeloid
5326-MCP-B-p53_ATCGCCTTCATGGTAC-1	KO-3	2813	1367	0.355492	KO-3	PDGFB	KO	MG	Myeloid
5326-MCP-B-p53_ATCGCCTTCCCTCGAT-1	KO-3	14813	4364	4.94161	KO-3	PDGFB	KO	T0	Tumor
5326-MCP-B-p53_ATCGGATAGATCACTC-1	KO-3	19743	3950	1.62083	KO-3	PDGFB	KO	MG	Myeloid
5326-MCP-B-p53_ATCGGATAGCTAGAAT-1	KO-3	16061	4092	4.13424	KO-3	PDGFB	KO	MDM	Myeloid
5326-MCP-B-p53_ATCGGATCAAACTAAG-1	KO-3	17186	4795	4.20109	KO-3	PDGFB	KO	T3	Tumor
5326-MCP-B-p53_ATCGGATCAAATTGCC-1	KO-3	2852	1181	2.06872	KO-3	PDGFB	KO	MG	Myeloid
5326-MCP-B-p53_ATCGGATCAAGGCGTA-1	KO-3	7491	3316	3.85796	KO-3	PDGFB	KO	T0	Tumor
5326-MCP-B-p53_ATCGGATCATGACACT-1	KO-3	1514	830	0.462351	KO-3	PDGFB	KO	T4	Tumor
5326-MCP-B-p53_ATCGGATGTCCCTCAT-1	KO-3	9033	2964	2.7787	KO-3	PDGFB	KO	T0	Tumor
5326-MCP-B-p53_ATCGGATGTGAGATAT-1	KO-3	13662	4225	4.23803	KO-3	PDGFB	KO	T0	Tumor
5326-MCP-B-p53_ATCGGATGTTATTCTC-1	KO-3	2092	1010	0.525813	KO-3	PDGFB	KO	Neutrophils	Myeloid
5326-MCP-B-p53_ATCGGATTCCAAGAGG-1	KO-3	10477	2996	4.45738	KO-3	PDGFB	KO	MG	Myeloid
5326-MCP-B-p53_ATCGGATTCTCTAAGG-1	KO-3	18187	3950	4.95959	KO-3	PDGFB	KO	MG	Myeloid
5326-MCP-B-p53_ATCGGATTCTGCATAG-1	KO-3	1587	820	0.756144	KO-3	PDGFB	KO	MDM	Myeloid
5326-MCP-B-p53_ATCGGCGAGTCATGAA-1	KO-3	2120	965	3.06604	KO-3	PDGFB	KO	Neutrophils	Myeloid
5326-MCP-B-p53_ATCGGCGCACAAACGG-1	KO-3	2235	929	3.53468	KO-3	PDGFB	KO	Neutrophils	Myeloid
5326-MCP-B-p53_ATCGGCGCATGTAACC-1	KO-3	27710	4906	3.17214	KO-3	PDGFB	KO	MG	Myeloid
5326-MCP-B-p53_ATCGGCGGTACCTGTA-1	KO-3	1399	743	0.714796	KO-3	PDGFB	KO	T4	Tumor
5326-MCP-B-p53_ATCGGCGGTCTCAGAT-1	KO-3	4226	1883	2.31898	KO-3	PDGFB	KO	Endothelial	Stroma
5326-MCP-B-p53_ATCGGCGTCTCAATCT-1	KO-3	8087	2352	6.28169	KO-3	PDGFB	KO	MG	Myeloid
5326-MCP-B-p53_ATCGTAGAGTGAGCCA-1	KO-3	9729	3098	3.79278	KO-3	PDGFB	KO	T0	Tumor
5326-MCP-B-p53_ATCGTAGGTAGGCAGT-1	KO-3	2107	1076	16.4689	KO-3	PDGFB	KO	T1	Tumor
5326-MCP-B-p53_ATCGTAGGTCCGAAGA-1	KO-3	15021	3602	7.60935	KO-3	PDGFB	KO	MG	Myeloid
5326-MCP-B-p53_ATCGTAGGTCCTTAAG-1	KO-3	13458	3786	3.68554	KO-3	PDGFB	KO	T0	Tumor
5326-MCP-B-p53_ATCGTAGGTGGCAGAT-1	KO-3	2057	810	1.21536	KO-3	PDGFB	KO	Monocytes	Myeloid
5326-MCP-B-p53_ATCGTAGGTGTTTACG-1	KO-3	34383	5573	2.5914	KO-3	PDGFB	KO	Stroma	Stroma
5326-MCP-B-p53_ATCGTAGTCATTCATC-1	KO-3	24499	4521	3.20013	KO-3	PDGFB	KO	MG	Myeloid
5326-MCP-B-p53_ATCGTAGTCCACGAAT-1	KO-3	3569	1334	1.26086	KO-3	PDGFB	KO	Neutrophils	Myeloid
5326-MCP-B-p53_ATCGTAGTCCATCTGC-1	KO-3	4477	1953	6.45522	KO-3	PDGFB	KO	T4	Tumor
5326-MCP-B-p53_ATCGTAGTCGCCGAAC-1	KO-3	2083	771	3.45655	KO-3	PDGFB	KO	Monocytes	Myeloid
5326-MCP-B-p53_ATCGTAGTCTTGGAAC-1	KO-3	1617	917	3.83426	KO-3	PDGFB	KO	T1	Tumor
5326-MCP-B-p53_ATCGTCCAGGACCCAA-1	KO-3	1051	531	0.666032	KO-3	PDGFB	KO	Neutrophils	Myeloid
5326-MCP-B-p53_ATCGTCCAGGATTTCC-1	KO-3	2259	1353	7.21558	KO-3	PDGFB	KO	T2	Tumor
5326-MCP-B-p53_ATCGTCCAGTCACACT-1	KO-3	18863	5143	3.89652	KO-3	PDGFB	KO	T2	Tumor
5326-MCP-B-p53_ATCGTCCTCGCCGATG-1	KO-3	2613	1176	0.535783	KO-3	PDGFB	KO	Neutrophils	Myeloid
5326-MCP-B-p53_ATCGTCCTCGGTGTAT-1	KO-3	1060	704	3.58491	KO-3	PDGFB	KO	T1	Tumor
5326-MCP-B-p53_ATCGTCCTCTCTATAC-1	KO-3	20957	5576	3.59784	KO-3	PDGFB	KO	T5	Tumor
5326-MCP-B-p53_ATCGTGAAGTGCACCC-1	KO-3	11488	3606	5.01393	KO-3	PDGFB	KO	T3	Tumor
5326-MCP-B-p53_ATCGTGACACTCCTGT-1	KO-3	13272	3568	4.94274	KO-3	PDGFB	KO	MG	Myeloid
5326-MCP-B-p53_ATCGTGACAGGTGTTT-1	KO-3	1231	826	0.487409	KO-3	PDGFB	KO	T1	Tumor
5326-MCP-B-p53_ATCGTGAGTAACCCGC-1	KO-3	2475	789	0.282828	KO-3	PDGFB	KO	Neutrophils	Myeloid
5326-MCP-B-p53_ATCGTGAGTCGAGCTC-1	KO-3	1757	774	3.358	KO-3	PDGFB	KO	Bcells	Lymphoid
5326-MCP-B-p53_ATCGTGAGTGATACAA-1	KO-3	4698	1534	5.36398	KO-3	PDGFB	KO	Monocytes	Myeloid
5326-MCP-B-p53_ATCGTGAGTGTTACAC-1	KO-3	12881	4226	7.27428	KO-3	PDGFB	KO	T0	Tumor
5326-MCP-B-p53_ATCGTGAGTTCTATCT-1	KO-3	4597	1735	4.2419	KO-3	PDGFB	KO	MG	Myeloid
5326-MCP-B-p53_ATCGTGATCACACCGG-1	KO-3	9974	2570	11.6503	KO-3	PDGFB	KO	MG	Myeloid
5326-MCP-B-p53_ATCGTGATCGATACTG-1	KO-3	8651	1910	4.91273	KO-3	PDGFB	KO	Stroma	Stroma
5326-MCP-B-p53_ATCTCTAAGTGAGTTA-1	KO-3	4186	1604	6.06785	KO-3	PDGFB	KO	Astrocytes	Stroma
5326-MCP-B-p53_ATCTCTAGTTTCCATT-1	KO-3	1988	1063	11.67	KO-3	PDGFB	KO	MDM	Myeloid
5326-MCP-B-p53_ATCTCTATCCCTCAAC-1	KO-3	10459	3048	2.95439	KO-3	PDGFB	KO	MG	Myeloid
5326-MCP-B-p53_ATCTCTATCGTCACCT-1	KO-3	2127	945	2.53879	KO-3	PDGFB	KO	MG	Myeloid
5326-MCP-B-p53_ATCTCTATCTGGTCAA-1	KO-3	11675	3179	3.79443	KO-3	PDGFB	KO	MG	Myeloid
5326-MCP-B-p53_ATCTTCAAGAAAGTCT-1	KO-3	23032	4335	3.41699	KO-3	PDGFB	KO	MG	Myeloid
5326-MCP-B-p53_ATCTTCAAGCCTGTGC-1	KO-3	13834	3585	3.41188	KO-3	PDGFB	KO	MG	Myeloid
5326-MCP-B-p53_ATCTTCACACAGGATG-1	KO-3	2191	1010	0.867184	KO-3	PDGFB	KO	Monocytes	Myeloid
5326-MCP-B-p53_ATCTTCAGTAGTTACC-1	KO-3	10384	3276	2.1379	KO-3	PDGFB	KO	MG	Myeloid
5326-MCP-B-p53_ATCTTCAGTGGCGCTT-1	KO-3	12041	3605	3.64588	KO-3	PDGFB	KO	T2	Tumor
5326-MCP-B-p53_ATCTTCAGTTGAAGTA-1	KO-3	4198	2124	6.1696	KO-3	PDGFB	KO	T1	Tumor
5326-MCP-B-p53_ATGAAAGAGAGCAAGA-1	KO-3	1336	706	11.7515	KO-3	PDGFB	KO	Endothelial	Stroma
5326-MCP-B-p53_ATGAAAGAGGAATTAC-1	KO-3	5254	1803	4.70118	KO-3	PDGFB	KO	MG	Myeloid
5326-MCP-B-p53_ATGAAAGGTTAACAGA-1	KO-3	1923	914	1.35205	KO-3	PDGFB	KO	Mast	Mast
5326-MCP-B-p53_ATGAAAGTCAAGCTGT-1	KO-3	8706	2731	3.46887	KO-3	PDGFB	KO	MG	Myeloid
5326-MCP-B-p53_ATGAAAGTCACAGTGT-1	KO-3	22386	5874	4.41794	KO-3	PDGFB	KO	T2	Tumor
5326-MCP-B-p53_ATGAAAGTCCAAGCTA-1	KO-3	8856	2376	1.28726	KO-3	PDGFB	KO	MG	Myeloid
5326-MCP-B-p53_ATGAAAGTCCCATTTA-1	KO-3	10935	4079	1.09739	KO-3	PDGFB	KO	T0	Tumor
5326-MCP-B-p53_ATGAAAGTCTTGAACG-1	KO-3	1519	995	9.67742	KO-3	PDGFB	KO	T1	Tumor
5326-MCP-B-p53_ATGACCAAGAGCAACC-1	KO-3	13932	3237	6.04364	KO-3	PDGFB	KO	MG	Myeloid
5326-MCP-B-p53_ATGACCAAGCCGCTTG-1	KO-3	23241	5663	4.68138	KO-3	PDGFB	KO	T5	Tumor
5326-MCP-B-p53_ATGACCAAGTCAGAGC-1	KO-3	7867	2355	4.13118	KO-3	PDGFB	KO	MG	Myeloid
5326-MCP-B-p53_ATGACCACATACTGTG-1	KO-3	21199	4586	1.12269	KO-3	PDGFB	KO	MDM	Myeloid
5326-MCP-B-p53_ATGACCATCAGGACGA-1	KO-3	2422	1268	1.36251	KO-3	PDGFB	KO	T4	Tumor
5326-MCP-B-p53_ATGACCATCATACGGT-1	KO-3	7443	2302	2.64678	KO-3	PDGFB	KO	DC2	Myeloid
5326-MCP-B-p53_ATGACCATCATCTCTA-1	KO-3	14789	4429	3.56346	KO-3	PDGFB	KO	T2	Tumor
5326-MCP-B-p53_ATGACCATCTATCGGA-1	KO-3	6577	2055	3.52744	KO-3	PDGFB	KO	MG	Myeloid
5326-MCP-B-p53_ATGAGGGAGACCTCAT-1	KO-3	4427	1750	0.384007	KO-3	PDGFB	KO	Neutrophils	Myeloid
5326-MCP-B-p53_ATGAGGGCAGTATGAA-1	KO-3	10666	3270	3.23458	KO-3	PDGFB	KO	MG	Myeloid
5326-MCP-B-p53_ATGAGGGCATAAGATG-1	KO-3	2093	1066	0.57334	KO-3	PDGFB	KO	Neutrophils	Myeloid
5326-MCP-B-p53_ATGAGGGGTACTGAGG-1	KO-3	22920	4264	2.79232	KO-3	PDGFB	KO	MG	Myeloid
5326-MCP-B-p53_ATGAGGGGTCAACGCC-1	KO-3	5309	1821	4.33227	KO-3	PDGFB	KO	MG	Myeloid
5326-MCP-B-p53_ATGAGGGGTCATTGCA-1	KO-3	1931	1101	10.6163	KO-3	PDGFB	KO	T1	Tumor
5326-MCP-B-p53_ATGAGGGGTGAACTAA-1	KO-3	16036	4676	4.9576	KO-3	PDGFB	KO	T5	Tumor
5326-MCP-B-p53_ATGAGGGGTGACAGCA-1	KO-3	1892	814	1.32135	KO-3	PDGFB	KO	MDM	Myeloid
5326-MCP-B-p53_ATGAGGGGTGCGTGCT-1	KO-3	2118	854	0.897073	KO-3	PDGFB	KO	Neutrophils	Myeloid
5326-MCP-B-p53_ATGAGGGGTGGGTTGA-1	KO-3	16763	4619	4.59942	KO-3	PDGFB	KO	T0	Tumor
5326-MCP-B-p53_ATGAGGGGTGTCTAAC-1	KO-3	2036	1032	2.60314	KO-3	PDGFB	KO	Monocytes	Myeloid
5326-MCP-B-p53_ATGAGGGGTGTGCTTA-1	KO-3	1108	614	5.77617	KO-3	PDGFB	KO	Astrocytes	Stroma
5326-MCP-B-p53_ATGAGGGTCACAACCA-1	KO-3	29598	4974	2.43935	KO-3	PDGFB	KO	MG	Myeloid
5326-MCP-B-p53_ATGAGGGTCCTCGATC-1	KO-3	14965	4075	5.53959	KO-3	PDGFB	KO	OLG_mat	Stroma
5326-MCP-B-p53_ATGAGTCAGCTCCATA-1	KO-3	2555	1121	0.74364	KO-3	PDGFB	KO	MDM	Myeloid
5326-MCP-B-p53_ATGAGTCAGGAAGAAC-1	KO-3	7379	2370	1.53137	KO-3	PDGFB	KO	MG	Myeloid
5326-MCP-B-p53_ATGAGTCAGGCGCTCT-1	KO-3	4466	1428	1.32109	KO-3	PDGFB	KO	MG	Myeloid
5326-MCP-B-p53_ATGAGTCAGGTTGGAC-1	KO-3	1296	769	0.385802	KO-3	PDGFB	KO	Monocytes	Myeloid
5326-MCP-B-p53_ATGAGTCCAACGACTT-1	KO-3	5421	1807	9.20494	KO-3	PDGFB	KO	Monocytes	Myeloid
5326-MCP-B-p53_ATGAGTCCACGGGTAA-1	KO-3	1034	556	20.793	KO-3	PDGFB	KO	T4	Tumor
5326-MCP-B-p53_ATGAGTCCAGAGTAAT-1	KO-3	2970	1215	1.11111	KO-3	PDGFB	KO	Monocytes	Myeloid
5326-MCP-B-p53_ATGAGTCCAGGTGTTT-1	KO-3	17598	4930	5.11422	KO-3	PDGFB	KO	T0	Tumor
5326-MCP-B-p53_ATGAGTCGTTACGATC-1	KO-3	17633	4277	4.24772	KO-3	PDGFB	KO	MDM	Myeloid
5326-MCP-B-p53_ATGAGTCGTTGCGAAG-1	KO-3	28099	5027	4.56956	KO-3	PDGFB	KO	MDM	Myeloid
5326-MCP-B-p53_ATGAGTCTCGGAAACG-1	KO-3	18836	5126	5.51072	KO-3	PDGFB	KO	T5	Tumor
5326-MCP-B-p53_ATGAGTCTCGTCGACG-1	KO-3	11314	2742	2.91674	KO-3	PDGFB	KO	DC2	Myeloid
5326-MCP-B-p53_ATGATCGAGCGGATCA-1	KO-3	11002	3551	4.42647	KO-3	PDGFB	KO	T5	Tumor
5326-MCP-B-p53_ATGATCGCAGACGCTC-1	KO-3	1434	790	3.48675	KO-3	PDGFB	KO	T4	Tumor
5326-MCP-B-p53_ATGATCGCATTATGCG-1	KO-3	2151	895	2.41748	KO-3	PDGFB	KO	MDM	Myeloid
5326-MCP-B-p53_ATGATCGGTTATTCTC-1	KO-3	15435	3476	2.39067	KO-3	PDGFB	KO	MG	Myeloid
5326-MCP-B-p53_ATGATCGGTTCTCGCT-1	KO-3	18744	3601	5.4204	KO-3	PDGFB	KO	MG	Myeloid
5326-MCP-B-p53_ATGATCGTCATGGAGG-1	KO-3	5561	2546	5.80831	KO-3	PDGFB	KO	T0	Tumor
5326-MCP-B-p53_ATGCATGCAGGCGTTC-1	KO-3	13679	4368	5.3001	KO-3	PDGFB	KO	T0	Tumor
5326-MCP-B-p53_ATGCATGCATAACTCG-1	KO-3	2007	860	0.647733	KO-3	PDGFB	KO	Monocytes	Myeloid
5326-MCP-B-p53_ATGCATGTCATGAGGG-1	KO-3	4142	1898	12.8923	KO-3	PDGFB	KO	T0	Tumor
5326-MCP-B-p53_ATGCATGTCCTTCGAC-1	KO-3	1171	569	9.73527	KO-3	PDGFB	KO	MG	Myeloid
5326-MCP-B-p53_ATGCATGTCTCATTTG-1	KO-3	2520	1341	19.881	KO-3	PDGFB	KO	T1	Tumor
5326-MCP-B-p53_ATGCATGTCTTTCTAG-1	KO-3	9087	2509	5.49136	KO-3	PDGFB	KO	MG	Myeloid
5326-MCP-B-p53_ATGCCTCAGCGATTCT-1	KO-3	10426	3225	0.326108	KO-3	PDGFB	KO	MG	Myeloid
5326-MCP-B-p53_ATGCCTCAGCTGGCTC-1	KO-3	1174	742	6.21806	KO-3	PDGFB	KO	T1	Tumor
5326-MCP-B-p53_ATGCCTCAGTCGTTAC-1	KO-3	18894	4446	5.31386	KO-3	PDGFB	KO	Endothelial	Stroma
5326-MCP-B-p53_ATGCCTCCACTGTGTA-1	KO-3	4521	2020	23.1807	KO-3	PDGFB	KO	T1	Tumor
5326-MCP-B-p53_ATGCCTCCAGCGGATA-1	KO-3	15624	4454	2.91219	KO-3	PDGFB	KO	T2	Tumor
5326-MCP-B-p53_ATGCCTCCATCGTGGC-1	KO-3	34309	5688	5.05115	KO-3	PDGFB	KO	MDM	Myeloid
5326-MCP-B-p53_ATGCCTCGTGCGTGCT-1	KO-3	2488	937	0.763666	KO-3	PDGFB	KO	Neutrophils	Myeloid
5326-MCP-B-p53_ATGCCTCTCAACTACG-1	KO-3	23276	5817	3.43702	KO-3	PDGFB	KO	T0	Tumor
5326-MCP-B-p53_ATGCCTCTCGATACGT-1	KO-3	14508	3997	2.27461	KO-3	PDGFB	KO	T2	Tumor
5326-MCP-B-p53_ATGCCTCTCGCCAGTG-1	KO-3	29500	5238	4.18305	KO-3	PDGFB	KO	MDM	Myeloid
5326-MCP-B-p53_ATGCGATCATCATTGG-1	KO-3	19461	5360	5.58039	KO-3	PDGFB	KO	T0	Tumor
5326-MCP-B-p53_ATGCGATGTCCACAGC-1	KO-3	22218	5779	4.24881	KO-3	PDGFB	KO	T5	Tumor
5326-MCP-B-p53_ATGCGATGTGTTAAAG-1	KO-3	2055	889	4.52555	KO-3	PDGFB	KO	MG	Myeloid
5326-MCP-B-p53_ATGCGATTCACACCGG-1	KO-3	3696	1263	3.86905	KO-3	PDGFB	KO	MDM	Myeloid
5326-MCP-B-p53_ATGCGATTCCTATTGT-1	KO-3	18983	5195	4.65153	KO-3	PDGFB	KO	T5	Tumor
5326-MCP-B-p53_ATGCGATTCTCTAAGG-1	KO-3	1119	599	1.07239	KO-3	PDGFB	KO	Neutrophils	Myeloid
5326-MCP-B-p53_ATGGAGGAGCCTCAAT-1	KO-3	3310	1693	20.997	KO-3	PDGFB	KO	T1	Tumor
5326-MCP-B-p53_ATGGAGGAGCGCATCC-1	KO-3	3099	1372	3.5818	KO-3	PDGFB	KO	Neutrophils	Myeloid
5326-MCP-B-p53_ATGGAGGAGGCATCAG-1	KO-3	12326	4306	1.62259	KO-3	PDGFB	KO	T0	Tumor
5326-MCP-B-p53_ATGGAGGAGTCAGCCC-1	KO-3	6484	1893	2.40592	KO-3	PDGFB	KO	alpha-beta Tcells	Lymphoid
5326-MCP-B-p53_ATGGAGGAGTTGCGAG-1	KO-3	5376	1761	2.79018	KO-3	PDGFB	KO	Monocytes	Myeloid
5326-MCP-B-p53_ATGGAGGCACAAAGCG-1	KO-3	1142	743	6.1296	KO-3	PDGFB	KO	T1	Tumor
5326-MCP-B-p53_ATGGAGGCAGGTCCGT-1	KO-3	13920	4245	4.89224	KO-3	PDGFB	KO	T0	Tumor
5326-MCP-B-p53_ATGGAGGCATCTGCGG-1	KO-3	16424	4645	5.28495	KO-3	PDGFB	KO	T0	Tumor
5326-MCP-B-p53_ATGGAGGGTCATAGTC-1	KO-3	1869	900	2.99625	KO-3	PDGFB	KO	Neutrophils	Myeloid
5326-MCP-B-p53_ATGGAGGGTTCTGAGT-1	KO-3	1898	699	2.4236	KO-3	PDGFB	KO	Neutrophils	Myeloid
5326-MCP-B-p53_ATGGAGGTCCCAACTC-1	KO-3	12492	3283	6.66026	KO-3	PDGFB	KO	MDM	Myeloid
5326-MCP-B-p53_ATGGAGGTCCGATTAG-1	KO-3	2764	1309	23.9508	KO-3	PDGFB	KO	T1	Tumor
5326-MCP-B-p53_ATGGAGGTCGGAACTT-1	KO-3	4005	1658	6.34207	KO-3	PDGFB	KO	MG	Myeloid
5326-MCP-B-p53_ATGGATCAGAGTCCGA-1	KO-3	3883	1346	3.37368	KO-3	PDGFB	KO	MG	Myeloid
5326-MCP-B-p53_ATGGATCAGATACCAA-1	KO-3	9467	3531	1.89078	KO-3	PDGFB	KO	T0	Tumor
5326-MCP-B-p53_ATGGATCAGCAAATCA-1	KO-3	12592	4166	5.70203	KO-3	PDGFB	KO	T0	Tumor
5326-MCP-B-p53_ATGGATCAGGACAACC-1	KO-3	28241	6309	4.79799	KO-3	PDGFB	KO	T3	Tumor
5326-MCP-B-p53_ATGGATCAGTTTAGGA-1	KO-3	11199	3034	3.94678	KO-3	PDGFB	KO	MDM	Myeloid
5326-MCP-B-p53_ATGGATCCATCATTGG-1	KO-3	1027	629	9.34761	KO-3	PDGFB	KO	T1	Tumor
5326-MCP-B-p53_ATGGATCGTAGAGGAA-1	KO-3	3578	1399	4.35998	KO-3	PDGFB	KO	alpha-beta Tcells	Lymphoid
5326-MCP-B-p53_ATGGATCGTGCGACAA-1	KO-3	4066	1328	2.68077	KO-3	PDGFB	KO	MG	Myeloid
5326-MCP-B-p53_ATGGATCTCGTCGATA-1	KO-3	6391	2249	1.62729	KO-3	PDGFB	KO	MG	Myeloid
5326-MCP-B-p53_ATGGATCTCTTCGTGC-1	KO-3	8392	2465	2.2164	KO-3	PDGFB	KO	MG	Myeloid
5326-MCP-B-p53_ATGGGAGAGAAGCCAC-1	KO-3	2034	959	1.76991	KO-3	PDGFB	KO	MG	Myeloid
5326-MCP-B-p53_ATGGGAGAGGTCCAGA-1	KO-3	1650	1049	1.87879	KO-3	PDGFB	KO	MG	Myeloid
5326-MCP-B-p53_ATGGGAGCAAAGCGTG-1	KO-3	1374	706	6.04076	KO-3	PDGFB	KO	MDM	Myeloid
5326-MCP-B-p53_ATGGGAGCAACTGCCG-1	KO-3	1496	653	0.26738	KO-3	PDGFB	KO	Monocytes	Myeloid
5326-MCP-B-p53_ATGGGAGCAAGGACAC-1	KO-3	2155	957	2.32019	KO-3	PDGFB	KO	Neutrophils	Myeloid
5326-MCP-B-p53_ATGGGAGCATGATAGA-1	KO-3	14805	3815	1.98582	KO-3	PDGFB	KO	MG	Myeloid
5326-MCP-B-p53_ATGGGAGGTCAACATC-1	KO-3	1488	849	2.68817	KO-3	PDGFB	KO	T4	Tumor
5326-MCP-B-p53_ATGGGAGGTGTGAATA-1	KO-3	1867	942	0.428495	KO-3	PDGFB	KO	Neutrophils	Myeloid
5326-MCP-B-p53_ATGGGTTAGACAAGCC-1	KO-3	2438	1128	0.369155	KO-3	PDGFB	KO	Neutrophils	Myeloid
5326-MCP-B-p53_ATGGGTTAGGGCGAAG-1	KO-3	15738	3848	4.86085	KO-3	PDGFB	KO	MG	Myeloid
5326-MCP-B-p53_ATGGGTTCACCGGAAA-1	KO-3	2884	1072	1.62968	KO-3	PDGFB	KO	Neutrophils	Myeloid
5326-MCP-B-p53_ATGGGTTCATATACCG-1	KO-3	2410	890	0.746888	KO-3	PDGFB	KO	Neutrophils	Myeloid
5326-MCP-B-p53_ATGGGTTGTACGGATG-1	KO-3	1811	814	0.386527	KO-3	PDGFB	KO	Neutrophils	Myeloid
5326-MCP-B-p53_ATGGGTTTCATGCATG-1	KO-3	6223	2374	1.96047	KO-3	PDGFB	KO	T2	Tumor
5326-MCP-B-p53_ATGGGTTTCGACCATA-1	KO-3	1089	582	10.3765	KO-3	PDGFB	KO	Neutrophils	Myeloid
5326-MCP-B-p53_ATGGTTGAGAGAGCCT-1	KO-3	1650	756	6.42424	KO-3	PDGFB	KO	Astrocytes	Stroma
5326-MCP-B-p53_ATGGTTGAGGTGGTTG-1	KO-3	1272	736	10.456	KO-3	PDGFB	KO	MG	Myeloid
5326-MCP-B-p53_ATGGTTGCAAATGAGT-1	KO-3	15767	3392	4.02106	KO-3	PDGFB	KO	MG	Myeloid
5326-MCP-B-p53_ATGGTTGCACACAGAG-1	KO-3	1196	671	1.33779	KO-3	PDGFB	KO	T4	Tumor
5326-MCP-B-p53_ATGGTTGCACATTACG-1	KO-3	5932	2061	0.876601	KO-3	PDGFB	KO	MG	Myeloid
5326-MCP-B-p53_ATGGTTGCAGCACAAG-1	KO-3	17306	4601	3.80793	KO-3	PDGFB	KO	T2	Tumor
5326-MCP-B-p53_ATGGTTGGTCGTACAT-1	KO-3	18990	4769	3.84413	KO-3	PDGFB	KO	T0	Tumor
5326-MCP-B-p53_ATGGTTGGTGCGAGTA-1	KO-3	14216	4272	5.26168	KO-3	PDGFB	KO	T0	Tumor
5326-MCP-B-p53_ATGGTTGTCTCTGGTC-1	KO-3	1658	870	1.44753	KO-3	PDGFB	KO	T1	Tumor
5326-MCP-B-p53_ATGGTTGTCTGATTCT-1	KO-3	2417	855	1.5722	KO-3	PDGFB	KO	Neutrophils	Myeloid
5326-MCP-B-p53_ATGTCCCAGCCGGATA-1	KO-3	1489	957	5.1041	KO-3	PDGFB	KO	T1	Tumor
5326-MCP-B-p53_ATGTCCCAGGTGCATG-1	KO-3	2862	1064	6.98812	KO-3	PDGFB	KO	Endothelial	Stroma
5326-MCP-B-p53_ATGTCCCCACTGATTG-1	KO-3	30348	6555	3.74654	KO-3	PDGFB	KO	T2	Tumor
5326-MCP-B-p53_ATGTCCCCACTTCTCG-1	KO-3	9240	3625	2.95455	KO-3	PDGFB	KO	T5	Tumor
5326-MCP-B-p53_ATGTCCCGTAATGTGA-1	KO-3	5258	1649	2.68163	KO-3	PDGFB	KO	MG	Myeloid
5326-MCP-B-p53_ATGTCCCGTATACAGA-1	KO-3	22125	5303	5.78079	KO-3	PDGFB	KO	T3	Tumor
5326-MCP-B-p53_ATGTCCCGTGAATGTA-1	KO-3	2357	1138	0.466695	KO-3	PDGFB	KO	T4	Tumor
5326-MCP-B-p53_ATGTCCCTCGAACGGA-1	KO-3	1732	927	7.3903	KO-3	PDGFB	KO	T4	Tumor
5326-MCP-B-p53_ATGTCCCTCTAGCCAA-1	KO-3	7996	2620	2.41371	KO-3	PDGFB	KO	DC2	Myeloid
5326-MCP-B-p53_ATGTCTTCAAGTCCCG-1	KO-3	9167	3359	3.37079	KO-3	PDGFB	KO	T2	Tumor
5326-MCP-B-p53_ATGTCTTCAATAGTGA-1	KO-3	1914	779	1.14943	KO-3	PDGFB	KO	Neutrophils	Myeloid
5326-MCP-B-p53_ATGTCTTCACCAAATC-1	KO-3	6427	2155	1.18251	KO-3	PDGFB	KO	MG	Myeloid
5326-MCP-B-p53_ATGTCTTCACGTAGTT-1	KO-3	11182	2974	3.11214	KO-3	PDGFB	KO	MG	Myeloid
5326-MCP-B-p53_ATGTCTTCACTGTCCT-1	KO-3	13044	3683	3.64152	KO-3	PDGFB	KO	MDM	Myeloid
5326-MCP-B-p53_ATGTCTTGTGGGCTCT-1	KO-3	6597	2074	2.31924	KO-3	PDGFB	KO	MG	Myeloid
5326-MCP-B-p53_ATGTCTTTCCTTTGAT-1	KO-3	13726	3288	4.91039	KO-3	PDGFB	KO	MG	Myeloid
5326-MCP-B-p53_ATGTCTTTCTGAACGT-1	KO-3	1175	473	6.7234	KO-3	PDGFB	KO	MG	Myeloid
5326-MCP-B-p53_ATTACCTAGCGAGGAG-1	KO-3	3707	1281	3.04829	KO-3	PDGFB	KO	Astrocytes	Stroma
5326-MCP-B-p53_ATTACCTAGGCGATAC-1	KO-3	37301	6619	5.35642	KO-3	PDGFB	KO	Endothelial	Stroma
5326-MCP-B-p53_ATTACCTGTCAGTTTG-1	KO-3	19715	5418	4.55998	KO-3	PDGFB	KO	T0	Tumor
5326-MCP-B-p53_ATTACCTGTCGTACAT-1	KO-3	2060	871	2.37864	KO-3	PDGFB	KO	MG	Myeloid
5326-MCP-B-p53_ATTACCTTCGTGGCTG-1	KO-3	7522	2304	21.4305	KO-3	PDGFB	KO	Stroma	Stroma
5326-MCP-B-p53_ATTACCTTCTCCAATT-1	KO-3	14114	3901	3.02536	KO-3	PDGFB	KO	MDM	Myeloid
5326-MCP-B-p53_ATTACTCAGACCGCCT-1	KO-3	12883	4341	4.26919	KO-3	PDGFB	KO	T2	Tumor
5326-MCP-B-p53_ATTACTCAGACTCTTG-1	KO-3	1073	647	1.02516	KO-3	PDGFB	KO	Monocytes	Myeloid
5326-MCP-B-p53_ATTACTCAGTCATGGG-1	KO-3	25499	5969	3.19228	KO-3	PDGFB	KO	T3	Tumor
5326-MCP-B-p53_ATTACTCCAACCGTAT-1	KO-3	2009	950	0.547536	KO-3	PDGFB	KO	Neutrophils	Myeloid
5326-MCP-B-p53_ATTACTCCAGACAAAT-1	KO-3	1085	603	8.47926	KO-3	PDGFB	KO	Bcells	Lymphoid
5326-MCP-B-p53_ATTACTCCAGCGCTTG-1	KO-3	19567	4389	4.35427	KO-3	PDGFB	KO	MG	Myeloid
5326-MCP-B-p53_ATTACTCGTGGAAATT-1	KO-3	8585	2678	1.86372	KO-3	PDGFB	KO	MG	Myeloid
5326-MCP-B-p53_ATTACTCGTTACCGTA-1	KO-3	1466	736	0.47749	KO-3	PDGFB	KO	MDM	Myeloid
5326-MCP-B-p53_ATTATCCAGCACTTTG-1	KO-3	1708	800	0.702576	KO-3	PDGFB	KO	Neutrophils	Myeloid
5326-MCP-B-p53_ATTATCCAGCGCACAA-1	KO-3	9076	2930	1.3442	KO-3	PDGFB	KO	T4	Tumor
5326-MCP-B-p53_ATTATCCAGTGGTCAG-1	KO-3	16667	4225	4.35591	KO-3	PDGFB	KO	MG	Myeloid
5326-MCP-B-p53_ATTATCCCATCCGCGA-1	KO-3	1796	1118	0.668151	KO-3	PDGFB	KO	MG	Myeloid
5326-MCP-B-p53_ATTATCCGTACTCGCG-1	KO-3	13780	4302	5.21771	KO-3	PDGFB	KO	T0	Tumor
5326-MCP-B-p53_ATTATCCTCACCCTTG-1	KO-3	1049	559	5.71973	KO-3	PDGFB	KO	Astrocytes	Stroma
5326-MCP-B-p53_ATTATCCTCCGCAGTG-1	KO-3	3603	1909	8.88149	KO-3	PDGFB	KO	T1	Tumor
5326-MCP-B-p53_ATTATCCTCGAGCTGC-1	KO-3	16099	4875	2.18647	KO-3	PDGFB	KO	T2	Tumor
5326-MCP-B-p53_ATTATCCTCGCAATTG-1	KO-3	1965	933	0.610687	KO-3	PDGFB	KO	Neutrophils	Myeloid
5326-MCP-B-p53_ATTATCCTCGCTATTT-1	KO-3	12757	4156	3.59802	KO-3	PDGFB	KO	T0	Tumor
5326-MCP-B-p53_ATTATCCTCTACCAGA-1	KO-3	21057	4371	2.94439	KO-3	PDGFB	KO	MDM	Myeloid
5326-MCP-B-p53_ATTCACTAGCTAGAGC-1	KO-3	5903	2667	12.3666	KO-3	PDGFB	KO	T2	Tumor
5326-MCP-B-p53_ATTCACTCATAATGAG-1	KO-3	1790	825	1.22905	KO-3	PDGFB	KO	Monocytes	Myeloid
5326-MCP-B-p53_ATTCACTGTCTTCATT-1	KO-3	3382	1172	1.15316	KO-3	PDGFB	KO	MG	Myeloid
5326-MCP-B-p53_ATTCACTTCAAGCCGC-1	KO-3	11964	3123	2.05617	KO-3	PDGFB	KO	MG	Myeloid
5326-MCP-B-p53_ATTCACTTCACGACTA-1	KO-3	14178	3911	4.99365	KO-3	PDGFB	KO	MG	Myeloid
5326-MCP-B-p53_ATTCAGGAGACGTCCC-1	KO-3	3061	1644	10.2254	KO-3	PDGFB	KO	Endothelial	Stroma
5326-MCP-B-p53_ATTCAGGAGGGCAACT-1	KO-3	13634	4138	5.26625	KO-3	PDGFB	KO	T2	Tumor
5326-MCP-B-p53_ATTCAGGAGGGCTGAT-1	KO-3	1314	620	0.837139	KO-3	PDGFB	KO	Monocytes	Myeloid
5326-MCP-B-p53_ATTCAGGAGTGCACAG-1	KO-3	12169	3716	3.9691	KO-3	PDGFB	KO	T0	Tumor
5326-MCP-B-p53_ATTCAGGCATATCTCT-1	KO-3	5044	1652	6.14592	KO-3	PDGFB	KO	MG	Myeloid
5326-MCP-B-p53_ATTCAGGTCGATGCAT-1	KO-3	1543	680	5.70318	KO-3	PDGFB	KO	MG	Myeloid
5326-MCP-B-p53_ATTCAGGTCTACACAG-1	KO-3	19652	5229	4.19805	KO-3	PDGFB	KO	T5	Tumor
5326-MCP-B-p53_ATTCAGGTCTGGTCAA-1	KO-3	12404	4221	4.62754	KO-3	PDGFB	KO	T2	Tumor
5326-MCP-B-p53_ATTCAGGTCTGTTCAT-1	KO-3	24405	4336	5.2899	KO-3	PDGFB	KO	MG	Myeloid
5326-MCP-B-p53_ATTCATCCACTTGGCG-1	KO-3	21646	4887	2.73954	KO-3	PDGFB	KO	Endothelial	Stroma
5326-MCP-B-p53_ATTCATCCACTTTATC-1	KO-3	8244	2846	1.84377	KO-3	PDGFB	KO	OLG_mat	Stroma
5326-MCP-B-p53_ATTCATCCATGAGATA-1	KO-3	3174	1124	1.22873	KO-3	PDGFB	KO	MG	Myeloid
5326-MCP-B-p53_ATTCATCGTGCATACT-1	KO-3	2256	1181	22.1631	KO-3	PDGFB	KO	T1	Tumor
5326-MCP-B-p53_ATTCATCTCAATCTCT-1	KO-3	2055	867	0.729927	KO-3	PDGFB	KO	MG	Myeloid
5326-MCP-B-p53_ATTCATCTCGAGAGAC-1	KO-3	24356	5352	2.43882	KO-3	PDGFB	KO	Stroma	Stroma
5326-MCP-B-p53_ATTCCATAGATAGTCA-1	KO-3	5402	2588	1.86968	KO-3	PDGFB	KO	T3	Tumor
5326-MCP-B-p53_ATTCCATAGCACCCAC-1	KO-3	1022	588	1.07632	KO-3	PDGFB	KO	Astrocytes	Stroma
5326-MCP-B-p53_ATTCCATAGCGTGCCT-1	KO-3	11317	3920	7.19272	KO-3	PDGFB	KO	T2	Tumor
5326-MCP-B-p53_ATTCCATAGTGCGACA-1	KO-3	1090	610	0.825688	KO-3	PDGFB	KO	MDM	Myeloid
5326-MCP-B-p53_ATTCCATGTCACTAGT-1	KO-3	6062	2114	3.24975	KO-3	PDGFB	KO	DC1	Myeloid
5326-MCP-B-p53_ATTCCATTCCAACACA-1	KO-3	1372	780	1.38484	KO-3	PDGFB	KO	T4	Tumor
5326-MCP-B-p53_ATTCCATTCCGTTGGG-1	KO-3	3341	1293	17.2703	KO-3	PDGFB	KO	MG	Myeloid
5326-MCP-B-p53_ATTCCCGAGGAGTACC-1	KO-3	6159	2417	1.29891	KO-3	PDGFB	KO	T5	Tumor
5326-MCP-B-p53_ATTCCCGAGGCAATGC-1	KO-3	1493	628	3.61688	KO-3	PDGFB	KO	MG	Myeloid
5326-MCP-B-p53_ATTCCCGAGGTGGGTT-1	KO-3	1769	572	11.4189	KO-3	PDGFB	KO	OLG_mat	Stroma
5326-MCP-B-p53_ATTCCCGAGTGATGGC-1	KO-3	20587	5479	5.05659	KO-3	PDGFB	KO	T2	Tumor
5326-MCP-B-p53_ATTCCCGAGTGTACCT-1	KO-3	1481	779	2.02566	KO-3	PDGFB	KO	Neutrophils	Myeloid
5326-MCP-B-p53_ATTCCCGCAAAGTATG-1	KO-3	1189	633	3.61648	KO-3	PDGFB	KO	MG	Myeloid
5326-MCP-B-p53_ATTCCCGCACGCAAAG-1	KO-3	1346	761	7.20654	KO-3	PDGFB	KO	T1	Tumor
5326-MCP-B-p53_ATTCCCGGTAATCAGA-1	KO-3	1718	994	14.8428	KO-3	PDGFB	KO	T1	Tumor
5326-MCP-B-p53_ATTCCCGGTACCCGCA-1	KO-3	1041	731	1.15274	KO-3	PDGFB	KO	Endothelial	Stroma
5326-MCP-B-p53_ATTCCCGTCACTGGGC-1	KO-3	6929	1573	1.96277	KO-3	PDGFB	KO	MG	Myeloid
5326-MCP-B-p53_ATTCCTAAGATAACAC-1	KO-3	2502	869	0.679456	KO-3	PDGFB	KO	Neutrophils	Myeloid
5326-MCP-B-p53_ATTCCTAAGTATAGGT-1	KO-3	8331	3049	6.58985	KO-3	PDGFB	KO	Astrocytes	Stroma
5326-MCP-B-p53_ATTCCTACACTCCTTG-1	KO-3	6334	1942	7.48342	KO-3	PDGFB	KO	MG	Myeloid
5326-MCP-B-p53_ATTCCTAGTCATCAGT-1	KO-3	3151	1464	0.729927	KO-3	PDGFB	KO	MG	Myeloid
5326-MCP-B-p53_ATTCCTATCATTGTGG-1	KO-3	28361	5132	6.84038	KO-3	PDGFB	KO	Astrocytes	Stroma
5326-MCP-B-p53_ATTCCTATCCGCGGAT-1	KO-3	13497	4264	2.84508	KO-3	PDGFB	KO	T5	Tumor
5326-MCP-B-p53_ATTCCTATCGAGAATA-1	KO-3	1823	874	0.493692	KO-3	PDGFB	KO	Neutrophils	Myeloid
5326-MCP-B-p53_ATTCGTTAGATGCCGA-1	KO-3	1148	773	3.83275	KO-3	PDGFB	KO	T1	Tumor
5326-MCP-B-p53_ATTCGTTAGTCACTCA-1	KO-3	8488	2430	5.45476	KO-3	PDGFB	KO	MG	Myeloid
5326-MCP-B-p53_ATTCGTTCACCCTAGG-1	KO-3	1619	960	4.50896	KO-3	PDGFB	KO	T1	Tumor
5326-MCP-B-p53_ATTCGTTCACGTATAC-1	KO-3	3594	1594	19.2821	KO-3	PDGFB	KO	T1	Tumor
5326-MCP-B-p53_ATTCGTTCAGACCCGT-1	KO-3	26077	4888	3.7466	KO-3	PDGFB	KO	MG	Myeloid
5326-MCP-B-p53_ATTCGTTCAGCCATTA-1	KO-3	19490	4330	4.27912	KO-3	PDGFB	KO	MDM	Myeloid
5326-MCP-B-p53_ATTCGTTGTCAGGCAA-1	KO-3	2250	1118	1.02222	KO-3	PDGFB	KO	Monocytes	Myeloid
5326-MCP-B-p53_ATTCGTTGTGTCCGGT-1	KO-3	31840	6288	3.09987	KO-3	PDGFB	KO	T2	Tumor
5326-MCP-B-p53_ATTCGTTTCAAGTGGG-1	KO-3	4291	1880	3.12282	KO-3	PDGFB	KO	T4	Tumor
5326-MCP-B-p53_ATTCTACCAAGTTTGC-1	KO-3	4532	1894	0.242718	KO-3	PDGFB	KO	T2	Tumor
5326-MCP-B-p53_ATTCTACGTATCTCGA-1	KO-3	15330	4438	4.37704	KO-3	PDGFB	KO	T0	Tumor
5326-MCP-B-p53_ATTCTACGTGCACAAG-1	KO-3	15960	5004	3.82206	KO-3	PDGFB	KO	T0	Tumor
5326-MCP-B-p53_ATTCTACGTTAGCTAC-1	KO-3	1974	894	0.810537	KO-3	PDGFB	KO	MG	Myeloid
5326-MCP-B-p53_ATTCTACGTTTGGGTT-1	KO-3	35038	6630	2.65712	KO-3	PDGFB	KO	T2	Tumor
5326-MCP-B-p53_ATTCTACTCGCGGTAC-1	KO-3	2185	1044	1.28146	KO-3	PDGFB	KO	Neutrophils	Myeloid
5326-MCP-B-p53_ATTCTACTCTCGACCT-1	KO-3	1693	871	21.0868	KO-3	PDGFB	KO	T1	Tumor
5326-MCP-B-p53_ATTCTTGCAGGCATGA-1	KO-3	4432	1983	8.84477	KO-3	PDGFB	KO	T5	Tumor
5326-MCP-B-p53_ATTCTTGGTCCCGGTA-1	KO-3	7732	2068	4.06105	KO-3	PDGFB	KO	Plasma	Lymphoid
5326-MCP-B-p53_ATTGGGTAGAATAGTC-1	KO-3	7437	2357	2.58169	KO-3	PDGFB	KO	MG	Myeloid
5326-MCP-B-p53_ATTGGGTAGAGCGACT-1	KO-3	1047	583	3.15186	KO-3	PDGFB	KO	MG	Myeloid
5326-MCP-B-p53_ATTGGGTAGTTGCTCA-1	KO-3	10753	2409	6.7702	KO-3	PDGFB	KO	MG	Myeloid
5326-MCP-B-p53_ATTGGGTCAGGATGAC-1	KO-3	12026	3010	7.44221	KO-3	PDGFB	KO	MG	Myeloid
5326-MCP-B-p53_ATTGTTCAGGAGATAG-1	KO-3	11295	3879	6.22399	KO-3	PDGFB	KO	T5	Tumor
5326-MCP-B-p53_ATTGTTCCAACTGATC-1	KO-3	10502	2839	3.51362	KO-3	PDGFB	KO	OLG_mat	Stroma
5326-MCP-B-p53_ATTGTTCCACCAACAT-1	KO-3	1371	640	0.802334	KO-3	PDGFB	KO	Neutrophils	Myeloid
5326-MCP-B-p53_ATTGTTCCACGAGAAC-1	KO-3	27075	5256	6.36011	KO-3	PDGFB	KO	Astrocytes	Stroma
5326-MCP-B-p53_ATTGTTCCACTGTGTA-1	KO-3	2448	988	0.776144	KO-3	PDGFB	KO	Neutrophils	Myeloid
5326-MCP-B-p53_ATTGTTCTCGTCGGGT-1	KO-3	24596	5055	5.79769	KO-3	PDGFB	KO	MG	Myeloid
5326-MCP-B-p53_ATTTACCCAAGTACCT-1	KO-3	128625	9102	4.68183	KO-3	PDGFB	KO	Endothelial	Stroma
5326-MCP-B-p53_ATTTACCCACAATGCT-1	KO-3	1200	629	1	KO-3	PDGFB	KO	MG	Myeloid
5326-MCP-B-p53_ATTTACCCACCGCTAG-1	KO-3	6471	1812	6.44414	KO-3	PDGFB	KO	MG	Myeloid
5326-MCP-B-p53_ATTTACCCACGAAAGC-1	KO-3	2544	938	9.43396	KO-3	PDGFB	KO	Astrocytes	Stroma
5326-MCP-B-p53_ATTTACCTCCAAGGGA-1	KO-3	1030	680	2.03883	KO-3	PDGFB	KO	T1	Tumor
5326-MCP-B-p53_ATTTACCTCGCCAGTG-1	KO-3	3044	1145	1.11695	KO-3	PDGFB	KO	MG	Myeloid
5326-MCP-B-p53_ATTTACCTCGCGTGCA-1	KO-3	8183	2657	0.439936	KO-3	PDGFB	KO	MG	Myeloid
5326-MCP-B-p53_ATTTCACAGATGTTCC-1	KO-3	16506	3831	4.24694	KO-3	PDGFB	KO	MG	Myeloid
5326-MCP-B-p53_ATTTCACAGCAGCAGT-1	KO-3	24647	4517	2.58855	KO-3	PDGFB	KO	MDM	Myeloid
5326-MCP-B-p53_ATTTCACGTCGACTTA-1	KO-3	1616	1041	3.65099	KO-3	PDGFB	KO	T1	Tumor
5326-MCP-B-p53_ATTTCACGTGACAGGT-1	KO-3	6782	2371	3.95164	KO-3	PDGFB	KO	MG	Myeloid
5326-MCP-B-p53_ATTTCACGTGAGATTA-1	KO-3	8078	2739	5.11265	KO-3	PDGFB	KO	OLG_mat	Stroma
5326-MCP-B-p53_ATTTCACGTTCAGCTA-1	KO-3	2737	1036	1.27877	KO-3	PDGFB	KO	MG	Myeloid
5326-MCP-B-p53_ATTTCACTCCGATGCG-1	KO-3	26260	4750	4.59254	KO-3	PDGFB	KO	MG	Myeloid
5326-MCP-B-p53_ATTTCACTCGGTATGT-1	KO-3	1763	754	0.340329	KO-3	PDGFB	KO	Neutrophils	Myeloid
5326-MCP-B-p53_ATTTCACTCTGAATCG-1	KO-3	2823	1225	3.96741	KO-3	PDGFB	KO	MG	Myeloid
5326-MCP-B-p53_ATTTCTGCAATGCAGG-1	KO-3	15485	4887	5.21795	KO-3	PDGFB	KO	T0	Tumor
5326-MCP-B-p53_ATTTCTGCAGTCACGC-1	KO-3	5068	2341	5.16969	KO-3	PDGFB	KO	T0	Tumor
5326-MCP-B-p53_ATTTCTGGTAACGTTC-1	KO-3	2150	1238	6.60465	KO-3	PDGFB	KO	T1	Tumor
5326-MCP-B-p53_ATTTCTGGTGCGACAA-1	KO-3	10949	3948	3.37017	KO-3	PDGFB	KO	T0	Tumor
5326-MCP-B-p53_ATTTCTGGTTAGGACG-1	KO-3	1198	852	3.17195	KO-3	PDGFB	KO	T1	Tumor
5326-MCP-B-p53_CAAAGAAAGCGATGGT-1	KO-3	13808	4105	3.88905	KO-3	PDGFB	KO	T2	Tumor
5326-MCP-B-p53_CAAAGAAAGTTGAATG-1	KO-3	3152	1374	2.8236	KO-3	PDGFB	KO	Neutrophils	Myeloid
5326-MCP-B-p53_CAAAGAACAAGGCGTA-1	KO-3	16570	5021	6.48159	KO-3	PDGFB	KO	T5	Tumor
5326-MCP-B-p53_CAAAGAACACATTGTG-1	KO-3	16674	3956	5.81744	KO-3	PDGFB	KO	MDM	Myeloid
5326-MCP-B-p53_CAAAGAACACTGTCCT-1	KO-3	15900	3469	3.18868	KO-3	PDGFB	KO	MG	Myeloid
5326-MCP-B-p53_CAAAGAACATAACCCA-1	KO-3	17411	4785	3.19913	KO-3	PDGFB	KO	T2	Tumor
5326-MCP-B-p53_CAAAGAAGTAGGAAAG-1	KO-3	15204	4663	4.40674	KO-3	PDGFB	KO	T2	Tumor
5326-MCP-B-p53_CAAAGAAGTATGATCC-1	KO-3	11235	3714	12.559	KO-3	PDGFB	KO	T0	Tumor
5326-MCP-B-p53_CAAAGAAGTTCCTTGC-1	KO-3	2091	789	1.33907	KO-3	PDGFB	KO	Neutrophils	Myeloid
5326-MCP-B-p53_CAAAGAAGTTTCACAG-1	KO-3	3991	1403	4.40992	KO-3	PDGFB	KO	MG	Myeloid
5326-MCP-B-p53_CAAAGAATCCATTCAT-1	KO-3	34405	6783	3.66807	KO-3	PDGFB	KO	T2	Tumor
5326-MCP-B-p53_CAAAGAATCGCAGTGC-1	KO-3	1009	691	8.22597	KO-3	PDGFB	KO	T1	Tumor
5326-MCP-B-p53_CAACAACGTACCTGTA-1	KO-3	10383	3328	4.26659	KO-3	PDGFB	KO	T0	Tumor
5326-MCP-B-p53_CAACAACGTCACAATC-1	KO-3	5586	1776	4.77981	KO-3	PDGFB	KO	MG	Myeloid
5326-MCP-B-p53_CAACAACGTGGACTGA-1	KO-3	2882	1190	0.936849	KO-3	PDGFB	KO	Neutrophils	Myeloid
5326-MCP-B-p53_CAACAACTCCGATGTA-1	KO-3	3066	1469	21.1024	KO-3	PDGFB	KO	T1	Tumor
5326-MCP-B-p53_CAACAACTCGTGCTCT-1	KO-3	2738	1054	1.46092	KO-3	PDGFB	KO	MG	Myeloid
5326-MCP-B-p53_CAACAACTCTGCTGAA-1	KO-3	15645	3715	1.78971	KO-3	PDGFB	KO	MG	Myeloid
5326-MCP-B-p53_CAACAACTCTGGGCCA-1	KO-3	7499	2185	3.65382	KO-3	PDGFB	KO	Monocytes	Myeloid
5326-MCP-B-p53_CAACAGTAGATGCTGG-1	KO-3	2336	795	0.813356	KO-3	PDGFB	KO	Monocytes	Myeloid
5326-MCP-B-p53_CAACAGTAGTTACTCG-1	KO-3	9142	3270	5.17392	KO-3	PDGFB	KO	T2	Tumor
5326-MCP-B-p53_CAACAGTCATTACTCT-1	KO-3	31340	6660	4.60753	KO-3	PDGFB	KO	T3	Tumor
5326-MCP-B-p53_CAACAGTGTATACCCA-1	KO-3	10828	3837	2.9553	KO-3	PDGFB	KO	T2	Tumor
5326-MCP-B-p53_CAACAGTGTATGAGCG-1	KO-3	3220	1122	2.57764	KO-3	PDGFB	KO	MG	Myeloid
5326-MCP-B-p53_CAACAGTGTCTGCCTT-1	KO-3	19617	4894	3.26248	KO-3	PDGFB	KO	T5	Tumor
5326-MCP-B-p53_CAACAGTTCCATCTCG-1	KO-3	2813	1233	1.81301	KO-3	PDGFB	KO	Monocytes	Myeloid
5326-MCP-B-p53_CAACAGTTCGCTCCTA-1	KO-3	3025	1385	23.1736	KO-3	PDGFB	KO	MDM	Myeloid
5326-MCP-B-p53_CAACAGTTCGTTCGCT-1	KO-3	2365	917	1.05708	KO-3	PDGFB	KO	MG	Myeloid
5326-MCP-B-p53_CAACAGTTCTCACGAA-1	KO-3	2244	1057	0.534759	KO-3	PDGFB	KO	Neutrophils	Myeloid
5326-MCP-B-p53_CAACCAAAGACAGCGT-1	KO-3	9331	2892	2.48634	KO-3	PDGFB	KO	MG	Myeloid
5326-MCP-B-p53_CAACCAAAGAGTCACG-1	KO-3	6668	2825	0.419916	KO-3	PDGFB	KO	MG	Myeloid
5326-MCP-B-p53_CAACCAAAGGGACACT-1	KO-3	2346	1016	2.89855	KO-3	PDGFB	KO	Monocytes	Myeloid
5326-MCP-B-p53_CAACCAACACAGAGAC-1	KO-3	2731	1186	0.10985	KO-3	PDGFB	KO	T4	Tumor
5326-MCP-B-p53_CAACCAACAGGACAGT-1	KO-3	27935	5222	3.55468	KO-3	PDGFB	KO	MG	Myeloid
5326-MCP-B-p53_CAACCAACAGGGTTGA-1	KO-3	10977	3977	4.50032	KO-3	PDGFB	KO	T0	Tumor
5326-MCP-B-p53_CAACCAAGTCCACATA-1	KO-3	2400	1119	1.45833	KO-3	PDGFB	KO	Neutrophils	Myeloid
5326-MCP-B-p53_CAACCAAGTCCACTCT-1	KO-3	23577	5546	3.57128	KO-3	PDGFB	KO	T3	Tumor
5326-MCP-B-p53_CAACCAATCAGTGTTG-1	KO-3	1046	569	4.39771	KO-3	PDGFB	KO	Neutrophils	Myeloid
5326-MCP-B-p53_CAACCAATCCTTGGAA-1	KO-3	1843	1233	6.02279	KO-3	PDGFB	KO	T1	Tumor
5326-MCP-B-p53_CAACCTCAGATCCAAA-1	KO-3	5692	2388	5.32326	KO-3	PDGFB	KO	T0	Tumor
5326-MCP-B-p53_CAACCTCAGGGCCCTT-1	KO-3	3600	1254	0.555556	KO-3	PDGFB	KO	Neutrophils	Myeloid
5326-MCP-B-p53_CAACCTCAGGTGGCTA-1	KO-3	16953	4827	2.2179	KO-3	PDGFB	KO	T2	Tumor
5326-MCP-B-p53_CAACCTCAGTGGCAGT-1	KO-3	24768	5821	5.13162	KO-3	PDGFB	KO	T3	Tumor
5326-MCP-B-p53_CAACCTCCAACACTAC-1	KO-3	27867	5289	4.00833	KO-3	PDGFB	KO	MG	Myeloid
5326-MCP-B-p53_CAACCTCCAACAGAGC-1	KO-3	23126	5467	3.96956	KO-3	PDGFB	KO	T3	Tumor
5326-MCP-B-p53_CAACCTCCACGCGCTA-1	KO-3	14331	3545	3.12609	KO-3	PDGFB	KO	MG	Myeloid
5326-MCP-B-p53_CAACCTCCATCCTGTC-1	KO-3	5147	1512	0.48572	KO-3	PDGFB	KO	MG	Myeloid
5326-MCP-B-p53_CAACCTCGTCATCTAG-1	KO-3	1017	584	0.884956	KO-3	PDGFB	KO	T4	Tumor
5326-MCP-B-p53_CAACCTCGTCCTCAGG-1	KO-3	6087	1806	3.26926	KO-3	PDGFB	KO	MG	Myeloid
5326-MCP-B-p53_CAACCTCGTGGAATGC-1	KO-3	2817	1176	1.13596	KO-3	PDGFB	KO	Monocytes	Myeloid
5326-MCP-B-p53_CAACCTCTCCAGTGCG-1	KO-3	2623	1230	0.838734	KO-3	PDGFB	KO	Neutrophils	Myeloid
5326-MCP-B-p53_CAACCTCTCCTAGCCT-1	KO-3	8903	3252	1.53881	KO-3	PDGFB	KO	T0	Tumor
5326-MCP-B-p53_CAACCTCTCTTGGGCG-1	KO-3	12515	3423	5.61726	KO-3	PDGFB	KO	OLG_mat	Stroma
5326-MCP-B-p53_CAACGATAGGCTTCCG-1	KO-3	2539	1143	0.236314	KO-3	PDGFB	KO	Neutrophils	Myeloid
5326-MCP-B-p53_CAACGATCACGTTCGG-1	KO-3	1158	661	3.28152	KO-3	PDGFB	KO	MG	Myeloid
5326-MCP-B-p53_CAACGATGTGAGAACC-1	KO-3	17302	4323	5.05144	KO-3	PDGFB	KO	MG	Myeloid
5326-MCP-B-p53_CAACGATGTGCTAGCC-1	KO-3	1505	702	0.863787	KO-3	PDGFB	KO	Monocytes	Myeloid
5326-MCP-B-p53_CAACGATGTTCTGACA-1	KO-3	3684	1150	0.162866	KO-3	PDGFB	KO	Neutrophils	Myeloid
5326-MCP-B-p53_CAACGATTCAACTGGT-1	KO-3	18344	5220	4.84082	KO-3	PDGFB	KO	T0	Tumor
5326-MCP-B-p53_CAACGATTCCATATGG-1	KO-3	4267	1469	3.51535	KO-3	PDGFB	KO	MG	Myeloid
5326-MCP-B-p53_CAACGATTCCTTTAGT-1	KO-3	1451	871	0.206754	KO-3	PDGFB	KO	T1	Tumor
5326-MCP-B-p53_CAACGATTCGGTAGGA-1	KO-3	1122	765	6.23886	KO-3	PDGFB	KO	T1	Tumor
5326-MCP-B-p53_CAACGATTCGGTCTGG-1	KO-3	17404	5088	5.64238	KO-3	PDGFB	KO	T3	Tumor
5326-MCP-B-p53_CAACGATTCTTGTTAC-1	KO-3	2796	1142	22.4249	KO-3	PDGFB	KO	MG	Myeloid
5326-MCP-B-p53_CAACGGCAGATGAATC-1	KO-3	7516	2145	2.24854	KO-3	PDGFB	KO	alpha-beta Tcells	Lymphoid
5326-MCP-B-p53_CAACGGCAGCGTCAGA-1	KO-3	2618	1049	5.19481	KO-3	PDGFB	KO	MG	Myeloid
5326-MCP-B-p53_CAACGGCAGGAGCAAA-1	KO-3	1486	782	0.740242	KO-3	PDGFB	KO	Stroma	Stroma
5326-MCP-B-p53_CAACGGCCAAGCGGAT-1	KO-3	2692	1051	0.408618	KO-3	PDGFB	KO	Neutrophils	Myeloid
5326-MCP-B-p53_CAACGGCCACTGCGAC-1	KO-3	23097	4823	7.12214	KO-3	PDGFB	KO	MG	Myeloid
5326-MCP-B-p53_CAACGGCGTTATCCAG-1	KO-3	11216	3793	5.90228	KO-3	PDGFB	KO	T5	Tumor
5326-MCP-B-p53_CAACGGCTCCACAGCG-1	KO-3	12288	3941	4.32943	KO-3	PDGFB	KO	T0	Tumor
5326-MCP-B-p53_CAACGGCTCTGACGCG-1	KO-3	17437	4769	3.49257	KO-3	PDGFB	KO	T2	Tumor
5326-MCP-B-p53_CAACGGCTCTGCATGA-1	KO-3	1064	634	1.97368	KO-3	PDGFB	KO	T4	Tumor
5326-MCP-B-p53_CAAGACTAGGTACTGG-1	KO-3	2984	1013	0.670241	KO-3	PDGFB	KO	Neutrophils	Myeloid
5326-MCP-B-p53_CAAGACTCAAGAAACT-1	KO-3	13591	3455	0.279597	KO-3	PDGFB	KO	MG	Myeloid
5326-MCP-B-p53_CAAGACTCACCACATA-1	KO-3	10648	3308	4.17919	KO-3	PDGFB	KO	MG	Myeloid
5326-MCP-B-p53_CAAGACTCATGACGGA-1	KO-3	16290	4593	2.94045	KO-3	PDGFB	KO	T2	Tumor
5326-MCP-B-p53_CAAGACTCATGAGTAA-1	KO-3	14104	3435	2.24759	KO-3	PDGFB	KO	MG	Myeloid
5326-MCP-B-p53_CAAGACTGTCCGCAGT-1	KO-3	22674	5701	5.32769	KO-3	PDGFB	KO	T3	Tumor
5326-MCP-B-p53_CAAGACTGTTGCCGAC-1	KO-3	17529	4326	5.49946	KO-3	PDGFB	KO	MG	Myeloid
5326-MCP-B-p53_CAAGACTTCCACAGCG-1	KO-3	2224	965	0.404676	KO-3	PDGFB	KO	Endothelial	Stroma
5326-MCP-B-p53_CAAGACTTCCTAGCGG-1	KO-3	7655	2558	3.43566	KO-3	PDGFB	KO	MG	Myeloid
5326-MCP-B-p53_CAAGAGGCAGTGCGCT-1	KO-3	21561	5335	4.29015	KO-3	PDGFB	KO	T3	Tumor
5326-MCP-B-p53_CAAGAGGGTAGCGCCT-1	KO-3	2567	1009	0.467472	KO-3	PDGFB	KO	Neutrophils	Myeloid
5326-MCP-B-p53_CAAGAGGGTCTTACAG-1	KO-3	2706	970	5.72801	KO-3	PDGFB	KO	Neutrophils	Myeloid
5326-MCP-B-p53_CAAGAGGTCATTGGTG-1	KO-3	4517	1409	0.752712	KO-3	PDGFB	KO	MG	Myeloid
5326-MCP-B-p53_CAAGAGGTCCACAGGC-1	KO-3	8000	2815	4.4625	KO-3	PDGFB	KO	T0	Tumor
5326-MCP-B-p53_CAAGAGGTCCCATAGA-1	KO-3	21454	5723	5.43022	KO-3	PDGFB	KO	T2	Tumor
5326-MCP-B-p53_CAAGCTAAGACGCCAA-1	KO-3	4370	1669	2.8833	KO-3	PDGFB	KO	alpha-beta Tcells	Lymphoid
5326-MCP-B-p53_CAAGCTAAGGCCTGAA-1	KO-3	4350	1593	1.31034	KO-3	PDGFB	KO	Neutrophils	Myeloid
5326-MCP-B-p53_CAAGCTACACATATCG-1	KO-3	3379	1597	7.51702	KO-3	PDGFB	KO	MG	Myeloid
5326-MCP-B-p53_CAAGCTACACTGAGTT-1	KO-3	52367	6961	3.23295	KO-3	PDGFB	KO	MG	Myeloid
5326-MCP-B-p53_CAAGCTACAGGGAGAG-1	KO-3	2571	1482	4.58965	KO-3	PDGFB	KO	T1	Tumor
5326-MCP-B-p53_CAAGCTACAGTACTAC-1	KO-3	11687	3161	3.39694	KO-3	PDGFB	KO	T0	Tumor
5326-MCP-B-p53_CAAGCTAGTATTGGCT-1	KO-3	8133	3054	5.16415	KO-3	PDGFB	KO	Astrocytes	Stroma
5326-MCP-B-p53_CAAGCTAGTTAGAGAT-1	KO-3	11998	4134	3.35056	KO-3	PDGFB	KO	T2	Tumor
5326-MCP-B-p53_CAAGCTATCACGGACC-1	KO-3	28162	5346	3.82075	KO-3	PDGFB	KO	Endothelial	Stroma
5326-MCP-B-p53_CAAGCTATCATCACTT-1	KO-3	1324	691	2.79456	KO-3	PDGFB	KO	MG	Myeloid
5326-MCP-B-p53_CAAGCTATCTGGACTA-1	KO-3	2137	814	0.935891	KO-3	PDGFB	KO	Neutrophils	Myeloid
5326-MCP-B-p53_CAAGGGAAGACGCAGT-1	KO-3	15545	4823	6.76102	KO-3	PDGFB	KO	T3	Tumor
5326-MCP-B-p53_CAAGGGAAGGTTAAAC-1	KO-3	20133	5436	4.33616	KO-3	PDGFB	KO	T5	Tumor
5326-MCP-B-p53_CAAGGGAAGTCGTCTA-1	KO-3	5765	2447	8.29141	KO-3	PDGFB	KO	T0	Tumor
5326-MCP-B-p53_CAAGGGACAATCGAAA-1	KO-3	20779	4107	4.09067	KO-3	PDGFB	KO	MG	Myeloid
[truncated: 55,361 more rows]

## Sheet: Fig2f
Neutrophil			Ly6chi monocytes
WT; Ntv-a	qMCP-/-; Ntv-a		WT; Ntv-a	qMCP-/-; Ntv-a
0.11	2.17		16.2	0.19
0.67	4.26		3.38	0.26
1.7	4.65		9.95	0.14
0.5	13		9.08	0.72
1.83	3.54		5.74	0.15
0.3			5.24

[truncated: 34 more sheets: Fig2h, Fig2i, Fig2j, Fig3a, Fig3b, Fig3C, Fig3d-e, Fig3f, Fig3h, Fig4a, Fig4b-c, Fig4d, Fig4e, Fig4f, Fig5a, Fig5c, Fig5d, Fig5e, Fig5f, Fig5g …]
